# Supplementary material for: Modeling of the OX1R–orexin-A complex suggests two alternative binding modes
Source: BMC Struct Biol. 2015 May 9;15:9. doi: 10.1186/s12900-015-0036-2 (PMC4469407; doi:10.1186/s12900-015-0036-2)
Supplement: Additional file 3: — The structural alignment from Additional file 2 , in FASTA format. Chain breaks have not been annotated. [file 12900_2015_36_MOESM3_ESM.zip]

Archive with 1 entries (1 files):
- 12900_2015_36_MOESM3_ESM.fasta
