# Supplementary material for: Modeling of the OX1R–orexin-A complex suggests two alternative binding modes
Source: BMC Struct Biol. 2015 May 9;15:9. doi: 10.1186/s12900-015-0036-2 (PMC4469407; doi:10.1186/s12900-015-0036-2)
Supplement: Additional file 3: — The structural alignment from Additional file 2 , in FASTA format. Chain breaks have not been annotated. [file 12900_2015_36_MOESM3_ESM.zip › 12900_2015_36_MOESM3_ESM.fasta]

>hOX1
--------------------------------YPKQYEWVLIAAYVAVFVVALVGNTLVCLAVWRNHHMRTVTNYFIVNL
SLADVLVTAICL-PASLLV-DITES-WLFGHALCKVIPYLQAVSVSVAVLTLSFIALDRWYAI-CHPLLFKSTA-----R
RARGSIL-GIWAVSLAIM-VPQAAVMECSSVLPELANRTRLFSVCDERWAD-----DLYPKIYHSC-FFIVTYLAPLGLM
AMAYFQIFRKLWGRQ----------------------RARRKTAKMLMVVLLVFALCYLPISVLNVLKRVFGMF---RQA
SDREAVYACFTFSHWLVYANSAANPIIYNFLSGKFREQFKAAFSC--------------------------
>4S0V
---------------------------------PKEYEWVLIAGYIIVFVVALIGNVLVCVAVWKNHHMRTVTNYFIVNL
SLADVLVTITCL-PATLVV-DITET-WFFGQSLCKVIPYLQTVSVSVSVLTLSCIALDRWYAI-CHP---------STAK
RARNSIV-IIWIVSCIIM-IPQAIVMECSTVF-----KTTLFTVCDERWGG-----EIYPKMYHIC-FFLVTYMAPLCLM
VLAYLQIFRKLWCRQ-------------------KQIRARRKTARMLMVVLLVFAICYLPISILNVLKRVFGMF---AH-
-DRETVYAWFTFSHWLVYANSAANPIIYNFLSGKFREEFKAAFSC--------------------------
>4GRV
-------------------------NSDLDVNTDIYSKVLVTAIYLALFVVGTVGNSVTLFTLARK-SLQSTVHYHLGSL
ALSDLLILLLAM-PVELYNFIWVHHPWAFGDAGCRGYYFLRDACTYATALNVASLSVARYLAI-CHPFKAKTLMS---RS
RTKKFIS-AIWLASALLA-IPMLFTMGLQNRS--ADGTHPGGLVCTPIVD------TATVKVVIQV-NTFMSFLFPMLVI
SILNTVIANKLTVMV---------------------VQALRHGVLVARAVVIAFVVCWLPYHVRRLMFCYISDEQ--WTT
FLFDFYHYFYMLTNALAYASSAINPILYNLVSANFRQV---------------------------------
>4DKL
----------------------------------MVTAITIMALYSIVCVVGLFGNFLVMYVIVRYTKMKTATNIYIFNL
ALADALATST-L-PFQSVN-YLMGT-WPFGNILCKIVISIDYYNMFTSIFTLCTMSVDRYIAV-CHPVKALDFRT---PR
NAKIVNV-CNWILSSAIG-LPVMFMATTKYRQ--------GSIDCTLTFSHP---TWYWENLLKIC-VFIFAFIMPVLII
TVCYGLMILRLKSVR-------------------EKDRNLRRITRMVLVVVAVFIVCWTPIHIYVIIKALITIPE-----
--TTFQTVSWHFCIALGYTNSCLNPVLYAFLDENFKRCFREFCI---------------------------
>4DJH
---------------------------------SPAIPVIITAVYSVVFVVGLVGNSLVMFVIIRYTKMKTATNIYIFNL
ALADALVTTT-M-PFQSTV-YLMNS-WPFGDVLCKIVLSIDYYNMFTSIFTLTMMSVDRYIAV-CHPVKALDFRT---PL
KAKIINI-CIWLLSSSVG-ISAIVLGGTKVRE------DVDVIECSLQFPDDD--YSWWDLFMKIC-VFIFAFVIPVLII
IVCYTLMILRLKSVRLLSG--------------REKDRNLRRITRLVLVVVAVFVVCWTPIHIFILVEALGS--------
----AALSSYYFCIALGYTNSSLNPILYAFLDENFKRCFRDFCFP--------------------------
>4EJ4
-----------------------------RSASSLALAIAITALYSAVCAVGLLGNVLVMFGIVRYTKLKTATNIYIFNL
ALADALATST-L-PFQSAK-YLMET-WPFGELLCKAVLSIDYYNMFTSIFTLTMMSVDRYIAV-CHPVKALDFRT---PA
KAKLINI-CIWVLASGVG-VPIMVMAVTQPRD--------GAVVCMLQFPSPS---WYWDTVTKIC-VFLFAFVVPILII
TVCYGLMLLRLRSVR-------------------EKDRSLRRITRMVLVVVGAFVVCWAPIHIFVIVWTLVDINR-----
-RDPLVVAALHLCIALGYANSSLNPVLYAFLDENFKRC---------------------------------
>4EA3
---------------------------------PLGLKVTIVGLYLAVCVGGLLGNCLVMYVILRHTKMKTATNIYIFNL
ALADTLVLLT-L-PFQGTD-ILLGF-WPFGNALCKTVIAIDYYNMFTSTFTLTAMSVDRYVAI-CHP----------TSS
KAQAVNV-AIWALASVVG-VPVAIMGSAQVED--------EEIECLVEIPTPQ---DYWGPVFAIC-IFLFSFIVPVLVI
SVCYSLMIRRLRGVRLLSG-------------SREKDRNLRRITRLVLVVVAVFVGCWTPVQVFVLAQGLGVQPS-----
--SETAVAILRFCTALGYVNSCLNPILYAFLDENFKACFR-------------------------------
>3ODU
--------------------------PCFREENANFNKIFLPTIYSIIFLTGIVGNGLVILVMGYQKKLRSMTDKYRLHL
SVADLLFVIT-L-PFWAVD-AVAN--WYFGNFLCKAVHVIYTVNLYSSVWILAFISLDRYLAI-VHATNSQRPRK----L
LAEKVVYVGVWIPALLLT-IPDFIFANVSEAD--------DRYICDRFYP-----NDLWVVVFQFQ-HIMVGLILPGIVI
LSCYCIIISKLSHS---------------------KGHQKRKALKTTVILILAFFACWLPYYIGISIDSFILLEIIKQGC
EFENTVHKWISITEALAFFHCCLNPILYAFLGAKFKTSAQHALTSGRPLEVLFQ-----------------
>4IAR
--------------------------YIYQDSISLPWKVLLVMLLALITLATTLSNAFVIATVYRTRKLHTPANYLIASL
AVTDLLVSILVM-PISTMY-TVTG-RWTLGQVVCDFWLSSDITCCTASIWHLCVIALDRYWAI-TDAVEYSAKRT---PK
RAAVMIA-LVWVFSISIS-LPPFFWRQA--------------SECVVNT---------DHILYTVY-STVGAFYFPTLLL
IALYGRIYVEARSRI---------------------AARERKATKTLGIILGAFIVCWLPFFIISLVMPI----------
---WFHLAIFDFFTWLGYLNSLINPIIYTMSNEDFKQAFHKLIRFK-------------------------
>4IB4
-------------------------------EEQGNKLHWAALLILMVIIPTIGGNTLVILAVSLEKKLQYATNYFLMSL
AVADLLVGLFVM-PIALLT-IMFEAMWPLPLVLCPAWLFLDVLFSTASIWHLCAISVDRYIAI-KKPIQANQYNS---RA
TAFIKIT-VVWLISIGIA-IPVPIKGIET---------NPNNITCVLTK--------ERFGDFMLF-GSLAAFFTPLAIM
IVTYFLTIHALQKKA-------------------QTISNEQRASKVLGIVFFLFLLMWCPFFITNITLVLCDSCN-----
--QTTLQMLLEIFVWIGYVSSGVNPLVYTLFNKTFRDAFGRYITCNYR-----------------------
>2RH1
---------------------------------DEVWVVGMGIVMSLIVLAIVFGNVLVITAIAKFERLQTVTNYFITSL
ACADLVMGLAVV-PFGAAH-ILMK-MWTFGNFWCEFWTSIDVLCVTASIETLCVIAVDRYFAI-TSPFKYQSLLT---KN
KARVIIL-MVWIVSGLTSFLPIQMHWYRATHQEA-INCYAEETCCDFFT----------NQAYAIA-SSIVSFYVPLVIM
VFVYSRVFQEAKRQL-------------------KFCLKEHKALKTLGIIMGTFTLCWLPFFIVNIVHVIQDNLI-----
-----RKEVYILLNWIGYVNSGFNPLIYC-RSPDFRIAFQELLCL--------------------------
>2VT4
------------------------------------WEAGMSLLMALVVLLIVAGNVLVIAAIGSTQRLQTLTNLFITSL
ACADLVVGLLVV-PFGATL-VVRG-TWLWGSFLCELWTSLDVLCVTASIETLCVIAIDRYLAI-TSPFRYQSLMT---RA
RAKVIIC-TVWAISALVSFLPIMMHWWRDEDPQA-LKCYQDPGCCDFVT----------NRAYAIA-SSIISFYIPLLIM
IFVALRVYREAKEQI-----------------------REHKALKTLGIIMGVFTLCWLPFFLVNIVNVFNRDLV-----
-----PDWLFVAFNWLGYANSAMNPIIYC-RSPDFRKAFKRLLA---------------------------
>3PBL
----------------------------------------YALSYCALILAIVFGNGLVCMAVLKERALQTTTNYLVVSL
AVADLLVATLVM-PWVVYL-EVTGGVWNFSRICCDVFVTLDVMMCTASIWNLCAISIDRYTAV-VMPVHYQHGTGQSSCR
RVALMIT-AVWVLAFAVS-CPLLFGFNT----------TGDPTVCSIS-----------NPDFVIY-SSVVSFYLPFGVT
VLVYARIYVVLKQRRRK-----------------GVPLREKKATQMVAIVLGAFIVCWLPFFLTHVLNTHCQTCHV----
-----SPELYSATTWLGYVNSALNPVIYTTFNIEFRKAFLKILSC--------------------------
>3RZE
--------------------------------------MPLVVVLSTICLVTVGLNLLVLYAVRSERKLHTVGNLYIVSL
SVADLIVGAVVM-PMNILY-LLMS-KWSLGRPLCLFWLSMDYVASTASIFSVFILCIDRYRSV-QQPLRYLKYRT---KT
RASATIL-GAWFLSFL-WVIPILGWNH------------RREDKCETDFYD--------VTWFKVM-TAIINFYLPTLLM
LWFYAKIYKAVRQHC-------------------LHMNRERKAAKQLGFIMAAFILCWIPYFIFFMVIAFCKNCC-----
-----NEHLHMFTIWLGYINSTLNPLIYPLCNENFKKTFKRILHI--------------------------
>3UON
----------------------------------TFEVVFIVLVAGSLSLVTIIGNILVMVSIKVNRHLQTVNNYFLFSL
ACADLIIGVFSM-NLYTLY-TVIG-YWPLGPVVCDLWLALDYVVSNASVMNLLIISFDRYFCV-TKPLTYPVKRT---TK
MAGMMIA-AAWVLSFILWAPAILFWQFIVGVR------TVEDGECYIQFFS--------NAAVTFG-TAIAAFYLPVIIM
TVLYWHISRASKSRI-------------------PPPSREKKVTRTILAILLAFIITWAPYNVMVLINTFCAPCI-----
-----PNTVWTIGYWLCYINSTINPACYALCNATFKKTFKHLLM---------------------------
>4DAJ
----------------------------------IWQVVFIAFLTGFLALVTIIGNILVIVAFKVNKQLKTVNNYFLLSL
ACADLIIGVISM-NLFTTY-IIMN-RWALGNLACDLWLSIDYVASNASVMNLLVISFDRYFSI-TRPLTYRAKRT---TK
RAGVMIG-LAWVISFVLWAPAILFWQYFVGKR------TVPPGECFIQFLS--------EPTITFG-TAIAAFYMPVTIM
TILYWRIYKETEK-----------------------LIKE---AQTLSAILLAFIITWTPYNIMVLVNTFCDSCI-----
-----PKTYWNLGYWLCYINSTVNPVCYALCNKTFRTTFKT------------------------------
>3EML
----------------------------------IMGSSVYITVELAIAVLAILGNVLVCWAVWLNSNLQNVTNYFVVSL
AAADIAVGVLAI-PFAITI-ST---GFCAACHGCLFIACFVLVLTQSSIFSLLAIAIDRYIAI-RIPLRYNGLVT---GT
RAKGIIA-ICWVLSFAIGLTPMLGWNNCGQ----SQGCGEGQVACLFE--------DVVPMNYMVYFNFFACVLVPLLLM
LGVYLRIFLAARRQL------------------RSTLQKEVHAAKSLAIIVGLFALCWLPLHIINCFTFFCPDCS-----
---HAPLWLMYLAIVLSHTNSVVNPFIYAYRIREFRQTFRKIIRSHVLRQ---------------------
>3VW7
--------------------------DASGYLTSSWLTLFVPSVYTGVFVVSLPLNIMAIVVFILKMKVKKPAVVYMLHL
ATADVLFVSV-L-PFKISY-YFSGSDWQFGSELCRFVTAAFYCNMYASILLMTVISIDRFLAV-VYPM--------RTLG
RASFTCL-AIWALAIAGV-VPLLLKEQTIQVP------GLGITTCHDVLSETLLEGYYA-YYFSAF-SAVF-FFVPLIIS
TVCYVSIIRCLSSSA-------------------ANRSKKSRALFLSAAVFCIFIICFGPTNVLLIAHYSFLSHT-----
STTEAAYFAYLLCVCVSSISCCIDPLIYYYASSEC------------------------------------
>2Z73
------------ETWWYNPSIVVHPHWREFDQVPDAVYYSLGIFIGICGIIGCGGNGIVIYLFTKTKSLQTPANMFIINL
AFSDFTFSLVNGFPLMTIS-CFLK-KWIFGFAACKVYGFIGGIFGFMSIMTMAMISIDRYNVIGRPMAASKKMSH----R
RAFIMII-FVWLWSVLWAIGPIFGW--------GAYTLEGVLCNCSFDYISR----DSTTRSNILC-MFILGFFGPILII
FFCYFNIVMSVSNHEKEMAAMAKRLNAKELRKAQAGANAEMRLAKISIVIVSQFLLSWSPYAVVALLAQFGPLEW-----
----VTPYAAQLPVMFAKASAIHNPMIYSVSHPKFREAISQTFPWVLTCCQFDDKETEDDKDAETEIPAGE
>1U19
XMNGTEGPNFYVPFSNKTGVVRSPFEAPQYYLAEPWQFSMLAAYMFLLIMLGFPINFLTLYVTVQHKKLRTPLNYILLNL
AVADLFMVFGGF-TTTLYT-SLHG-YFVFGPTGCNLEGFFATLGGEIALWSLVVLAIERYVVV-CKPMSNFRFGE----N
HAIMGVA-FTWVMALACAAPPLVGW--------SRYIPEGMQCSCGIDYYTP--HEETNNESFVIY-MFVVHFIIPLIVI
FFCYGQLVFTVKEAAAQQQESA------------TTQKAEKEVTRMVIIMVIAFLICWLPYAGVAFYIFTHQGSD-----
----FGPIFMTIPAFFAKTSAVYNPVIYIMMNKQFRNCMVTTLCCGKNPLGDDEASTTVSKTETSQVAPA-
>3V2Y
--------VSDYVNYDIIVRHYNYTGKLNISADKENSIKLTSVVFILICCFIILENIFVLLTIWKTKKFHRPMYYFIGNL
ALSDLLAGV-AY-TANLLL-SGA-TTYKLTPAQWFLREGSMFVALSASVFSLLAIAIERYITM-LK-----------NNF
RLFLLIS-ACWVISLILGGLPIMGWNCISALSSCSTVL-----------------PLYHKHYILFC-TTV-FTLLLLSIV
ILYCRIYSLVRTR--------------------ASRSSENVALLKTVIIVLSVFIACWAPLFILLLLDVGCKVKT-----
---CDILFRAEYFLVLAVLNSGTNPIIYTLTNKEMRRAFIRIMGRPL------------------------
