# Supplementary material for: Modeling of the OX1R–orexin-A complex suggests two alternative binding modes
Source: BMC Struct Biol. 2015 May 9;15:9. doi: 10.1186/s12900-015-0036-2 (PMC4469407; doi:10.1186/s12900-015-0036-2)
Supplement: Additional file 4: — PDB-file of the OX 1 R homology models together with the representative docking poses for the models. 1: OX2R-based model, 2: NTSR1-based model, 3: CXCR4-based model, 4: NTSR1_TM6-based model. [file 12900_2015_36_MOESM4_ESM.zip]

Archive with 1 entries (1 files):
- 12900_2015_36_MOESM4_ESM.pdb
