# Supplementary material for: Modeling of the OX1R–orexin-A complex suggests two alternative binding modes
Source: BMC Struct Biol. 2015 May 9;15:9. doi: 10.1186/s12900-015-0036-2 (PMC4469407; doi:10.1186/s12900-015-0036-2)
Supplement: Additional file 4: — PDB-file of the OX 1 R homology models together with the representative docking poses for the models. 1: OX2R-based model, 2: NTSR1-based model, 3: CXCR4-based model, 4: NTSR1_TM6-based model. [file 12900_2015_36_MOESM4_ESM.zip › 12900_2015_36_MOESM4_ESM.pdb]

TITLE     HOMOLOGY MODELS OF OREXIN RECEPTOR 1 WITH OREXIN-A FRAGMENT(16-33)
AUTHOR    L.KARHU,A.TURKU,H.XHAARD
EXPDTA    THEORETICAL MODEL
REMARK    MODEL 1: BASED ON OREXIN RECEPTOR 2 (PDB ID: 4S0V)
REMARK    MODEL 2: BASED ON NEUROTENSIN RECEPTOR 1 (PDB ID: 4GRV)
REMARK    MODEL 3: BASED ON CHEMOKINE RECEPTOR CXCR4 (PDB ID: 3ODU)
REMARK    MODEL 4: BASED ON MODIFIED STRUCTURE OF NEUROTENSIN RECEPTOR 1
MODEL        1
ATOM      1  N   TYR A  41      15.912  21.828 -13.406  1.00  0.00           N1+
ATOM      2  HT1 TYR A  41      15.134  22.174 -12.807  1.00  0.00           H  
ATOM      3  HT2 TYR A  41      15.896  20.787 -13.391  1.00  0.00           H  
ATOM      4  HT3 TYR A  41      15.754  22.169 -14.374  1.00  0.00           H  
ATOM      5  CA  TYR A  41      17.210  22.278 -12.882  1.00  0.00           C  
ATOM      6  CB  TYR A  41      16.977  23.189 -11.667  1.00  0.00           C  
ATOM      7  CG  TYR A  41      16.220  24.433 -12.065  1.00  0.00           C  
ATOM      8  CD1 TYR A  41      16.857  25.418 -12.847  1.00  0.00           C  
ATOM      9  CE1 TYR A  41      16.124  26.548 -13.245  1.00  0.00           C  
ATOM     10  CD2 TYR A  41      14.885  24.565 -11.637  1.00  0.00           C  
ATOM     11  CE2 TYR A  41      14.155  25.698 -12.028  1.00  0.00           C  
ATOM     12  CZ  TYR A  41      14.776  26.662 -12.847  1.00  0.00           C  
ATOM     13  OH  TYR A  41      14.032  27.741 -13.277  1.00  0.00           O  
ATOM     14  HH  TYR A  41      14.482  28.184 -13.986  1.00  0.00           H  
ATOM     15  C   TYR A  41      18.022  21.061 -12.482  1.00  0.00           C  
ATOM     16  O   TYR A  41      17.457  19.988 -12.305  1.00  0.00           O  
ATOM     17  N   PRO A  42      19.363  21.244 -12.316  1.00  0.00           N  
ATOM     18  CD  PRO A  42      20.179  22.399 -12.693  1.00  0.00           C  
ATOM     19  CA  PRO A  42      20.153  20.187 -11.668  1.00  0.00           C  
ATOM     20  CB  PRO A  42      21.530  20.832 -11.502  1.00  0.00           C  
ATOM     21  CG  PRO A  42      21.613  21.896 -12.592  1.00  0.00           C  
ATOM     22  C   PRO A  42      19.573  19.748 -10.334  1.00  0.00           C  
ATOM     23  O   PRO A  42      19.127  20.558  -9.529  1.00  0.00           O  
ATOM     24  N   LYS A  43      19.568  18.419 -10.162  1.00  0.00           N  
ATOM     25  HN  LYS A  43      19.944  17.791 -10.845  1.00  0.00           H  
ATOM     26  CA  LYS A  43      18.911  17.916  -8.963  1.00  0.00           C  
ATOM     27  CB  LYS A  43      17.532  17.354  -9.316  1.00  0.00           C  
ATOM     28  CG  LYS A  43      16.424  18.402  -9.234  1.00  0.00           C  
ATOM     29  CD  LYS A  43      15.101  17.929  -9.836  1.00  0.00           C  
ATOM     30  CE  LYS A  43      13.942  18.863  -9.484  1.00  0.00           C  
ATOM     31  NZ  LYS A  43      14.195  20.245  -9.927  1.00  0.00           N1+
ATOM     32  HZ1 LYS A  43      13.904  20.355 -10.922  1.00  0.00           H  
ATOM     33  HZ2 LYS A  43      15.207  20.454  -9.828  1.00  0.00           H  
ATOM     34  HZ3 LYS A  43      13.657  20.901  -9.320  1.00  0.00           H  
ATOM     35  C   LYS A  43      19.725  16.872  -8.247  1.00  0.00           C  
ATOM     36  O   LYS A  43      20.496  16.120  -8.832  1.00  0.00           O  
ATOM     37  N   GLN A  44      19.464  16.841  -6.928  1.00  0.00           N  
ATOM     38  HN  GLN A  44      18.865  17.533  -6.527  1.00  0.00           H  
ATOM     39  CA  GLN A  44      19.889  15.668  -6.172  1.00  0.00           C  
ATOM     40  CB  GLN A  44      19.910  15.932  -4.656  1.00  0.00           C  
ATOM     41  CG  GLN A  44      18.586  16.310  -3.969  1.00  0.00           C  
ATOM     42  CD  GLN A  44      18.215  17.760  -4.229  1.00  0.00           C  
ATOM     43  OE1 GLN A  44      19.024  18.585  -4.633  1.00  0.00           O  
ATOM     44  NE2 GLN A  44      16.929  18.034  -3.966  1.00  0.00           N  
ATOM     45 1HE2 GLN A  44      16.580  18.962  -4.091  1.00  0.00           H  
ATOM     46 2HE2 GLN A  44      16.304  17.327  -3.638  1.00  0.00           H  
ATOM     47  C   GLN A  44      19.022  14.481  -6.539  1.00  0.00           C  
ATOM     48  O   GLN A  44      18.074  14.622  -7.300  1.00  0.00           O  
ATOM     49  N   TYR A  45      19.427  13.308  -6.009  1.00  0.00           N  
ATOM     50  HN  TYR A  45      20.179  13.314  -5.351  1.00  0.00           H  
ATOM     51  CA  TYR A  45      18.817  12.026  -6.382  1.00  0.00           C  
ATOM     52  CB  TYR A  45      17.435  11.791  -5.712  1.00  0.00           C  
ATOM     53  CG  TYR A  45      16.292  12.625  -6.269  1.00  0.00           C  
ATOM     54  CD1 TYR A  45      15.711  12.287  -7.511  1.00  0.00           C  
ATOM     55  CE1 TYR A  45      14.686  13.092  -8.034  1.00  0.00           C  
ATOM     56  CD2 TYR A  45      15.836  13.731  -5.521  1.00  0.00           C  
ATOM     57  CE2 TYR A  45      14.811  14.539  -6.043  1.00  0.00           C  
ATOM     58  CZ  TYR A  45      14.257  14.216  -7.299  1.00  0.00           C  
ATOM     59  OH  TYR A  45      13.269  15.025  -7.824  1.00  0.00           O  
ATOM     60  HH  TYR A  45      13.029  14.715  -8.688  1.00  0.00           H  
ATOM     61  C   TYR A  45      18.825  11.635  -7.856  1.00  0.00           C  
ATOM     62  O   TYR A  45      18.225  10.640  -8.238  1.00  0.00           O  
ATOM     63  N   GLU A  46      19.534  12.446  -8.673  1.00  0.00           N  
ATOM     64  HN  GLU A  46      20.027  13.246  -8.334  1.00  0.00           H  
ATOM     65  CA  GLU A  46      19.546  12.136 -10.099  1.00  0.00           C  
ATOM     66  CB  GLU A  46      20.040  13.318 -10.929  1.00  0.00           C  
ATOM     67  CG  GLU A  46      19.713  13.098 -12.410  1.00  0.00           C  
ATOM     68  CD  GLU A  46      20.497  14.047 -13.300  1.00  0.00           C  
ATOM     69  OE1 GLU A  46      20.324  15.262 -13.183  1.00  0.00           O  
ATOM     70  OE2 GLU A  46      21.286  13.570 -14.110  1.00  0.00           O1-
ATOM     71  C   GLU A  46      20.361  10.906 -10.434  1.00  0.00           C  
ATOM     72  O   GLU A  46      19.953  10.064 -11.219  1.00  0.00           O  
ATOM     73  N   TRP A  47      21.530  10.826  -9.770  1.00  0.00           N  
ATOM     74  HN  TRP A  47      21.807  11.544  -9.133  1.00  0.00           H  
ATOM     75  CA  TRP A  47      22.347   9.637  -9.996  1.00  0.00           C  
ATOM     76  CB  TRP A  47      23.813   9.869  -9.599  1.00  0.00           C  
ATOM     77  CG  TRP A  47      23.965  10.141  -8.118  1.00  0.00           C  
ATOM     78  CD2 TRP A  47      24.165   9.180  -7.060  1.00  0.00           C  
ATOM     79  CE2 TRP A  47      24.256   9.915  -5.831  1.00  0.00           C  
ATOM     80  CE3 TRP A  47      24.255   7.771  -7.047  1.00  0.00           C  
ATOM     81  CD1 TRP A  47      23.959  11.393  -7.485  1.00  0.00           C  
ATOM     82  NE1 TRP A  47      24.132  11.266  -6.141  1.00  0.00           N  
ATOM     83  HE1 TRP A  47      24.165  12.004  -5.496  1.00  0.00           H  
ATOM     84  CZ2 TRP A  47      24.459   9.226  -4.616  1.00  0.00           C  
ATOM     85  CZ3 TRP A  47      24.454   7.094  -5.825  1.00  0.00           C  
ATOM     86  CH2 TRP A  47      24.551   7.817  -4.616  1.00  0.00           C  
ATOM     87  C   TRP A  47      21.781   8.351  -9.417  1.00  0.00           C  
ATOM     88  O   TRP A  47      21.991   7.276  -9.963  1.00  0.00           O  
ATOM     89  N   VAL A  48      21.006   8.508  -8.317  1.00  0.00           N  
ATOM     90  HN  VAL A  48      20.864   9.406  -7.904  1.00  0.00           H  
ATOM     91  CA  VAL A  48      20.269   7.322  -7.876  1.00  0.00           C  
ATOM     92  CB  VAL A  48      19.794   7.384  -6.406  1.00  0.00           C  
ATOM     93  CG1 VAL A  48      20.921   7.851  -5.491  1.00  0.00           C  
ATOM     94  CG2 VAL A  48      18.517   8.194  -6.171  1.00  0.00           C  
ATOM     95  C   VAL A  48      19.120   6.945  -8.794  1.00  0.00           C  
ATOM     96  O   VAL A  48      18.775   5.782  -8.916  1.00  0.00           O  
ATOM     97  N   LEU A  49      18.563   7.987  -9.451  1.00  0.00           N  
ATOM     98  HN  LEU A  49      18.912   8.915  -9.319  1.00  0.00           H  
ATOM     99  CA  LEU A  49      17.448   7.755 -10.365  1.00  0.00           C  
ATOM    100  CB  LEU A  49      16.720   9.072 -10.647  1.00  0.00           C  
ATOM    101  CG  LEU A  49      15.246   8.926 -11.033  1.00  0.00           C  
ATOM    102  CD1 LEU A  49      14.448   8.138  -9.992  1.00  0.00           C  
ATOM    103  CD2 LEU A  49      14.604  10.291 -11.273  1.00  0.00           C  
ATOM    104  C   LEU A  49      17.856   7.058 -11.647  1.00  0.00           C  
ATOM    105  O   LEU A  49      17.199   6.134 -12.098  1.00  0.00           O  
ATOM    106  N   ILE A  50      19.002   7.517 -12.191  1.00  0.00           N  
ATOM    107  HN  ILE A  50      19.502   8.260 -11.750  1.00  0.00           H  
ATOM    108  CA  ILE A  50      19.556   6.867 -13.380  1.00  0.00           C  
ATOM    109  CB  ILE A  50      20.683   7.720 -13.988  1.00  0.00           C  
ATOM    110  CG2 ILE A  50      21.296   7.037 -15.220  1.00  0.00           C  
ATOM    111  CG1 ILE A  50      20.123   9.094 -14.369  1.00  0.00           C  
ATOM    112  CD1 ILE A  50      21.181  10.062 -14.898  1.00  0.00           C  
ATOM    113  C   ILE A  50      20.019   5.445 -13.113  1.00  0.00           C  
ATOM    114  O   ILE A  50      19.707   4.530 -13.863  1.00  0.00           O  
ATOM    115  N   ALA A  51      20.753   5.296 -11.989  1.00  0.00           N  
ATOM    116  HN  ALA A  51      20.955   6.083 -11.404  1.00  0.00           H  
ATOM    117  CA  ALA A  51      21.231   3.957 -11.633  1.00  0.00           C  
ATOM    118  CB  ALA A  51      22.198   4.013 -10.450  1.00  0.00           C  
ATOM    119  C   ALA A  51      20.128   2.963 -11.311  1.00  0.00           C  
ATOM    120  O   ALA A  51      20.228   1.776 -11.589  1.00  0.00           O  
ATOM    121  N   ALA A  52      19.050   3.523 -10.733  1.00  0.00           N  
ATOM    122  HN  ALA A  52      19.026   4.504 -10.542  1.00  0.00           H  
ATOM    123  CA  ALA A  52      17.895   2.679 -10.446  1.00  0.00           C  
ATOM    124  CB  ALA A  52      16.983   3.354  -9.426  1.00  0.00           C  
ATOM    125  C   ALA A  52      17.087   2.309 -11.675  1.00  0.00           C  
ATOM    126  O   ALA A  52      16.621   1.186 -11.805  1.00  0.00           O  
ATOM    127  N   TYR A  53      16.968   3.297 -12.586  1.00  0.00           N  
ATOM    128  HN  TYR A  53      17.393   4.184 -12.412  1.00  0.00           H  
ATOM    129  CA  TYR A  53      16.290   3.039 -13.859  1.00  0.00           C  
ATOM    130  CB  TYR A  53      16.062   4.331 -14.648  1.00  0.00           C  
ATOM    131  CG  TYR A  53      14.718   4.975 -14.365  1.00  0.00           C  
ATOM    132  CD1 TYR A  53      14.558   5.823 -13.251  1.00  0.00           C  
ATOM    133  CE1 TYR A  53      13.336   6.494 -13.066  1.00  0.00           C  
ATOM    134  CD2 TYR A  53      13.658   4.740 -15.261  1.00  0.00           C  
ATOM    135  CE2 TYR A  53      12.433   5.401 -15.077  1.00  0.00           C  
ATOM    136  CZ  TYR A  53      12.295   6.288 -13.992  1.00  0.00           C  
ATOM    137  OH  TYR A  53      11.103   6.972 -13.848  1.00  0.00           O  
ATOM    138  HH  TYR A  53      11.213   7.720 -13.272  1.00  0.00           H  
ATOM    139  C   TYR A  53      17.005   2.040 -14.751  1.00  0.00           C  
ATOM    140  O   TYR A  53      16.365   1.260 -15.439  1.00  0.00           O  
ATOM    141  N   VAL A  54      18.356   2.081 -14.702  1.00  0.00           N  
ATOM    142  HN  VAL A  54      18.832   2.714 -14.092  1.00  0.00           H  
ATOM    143  CA  VAL A  54      19.091   1.105 -15.510  1.00  0.00           C  
ATOM    144  CB  VAL A  54      20.513   1.576 -15.867  1.00  0.00           C  
ATOM    145  CG1 VAL A  54      20.448   2.878 -16.665  1.00  0.00           C  
ATOM    146  CG2 VAL A  54      21.457   1.685 -14.665  1.00  0.00           C  
ATOM    147  C   VAL A  54      19.109  -0.300 -14.938  1.00  0.00           C  
ATOM    148  O   VAL A  54      19.104  -1.277 -15.674  1.00  0.00           O  
ATOM    149  N   ALA A  55      19.090  -0.354 -13.587  1.00  0.00           N  
ATOM    150  HN  ALA A  55      19.084   0.490 -13.050  1.00  0.00           H  
ATOM    151  CA  ALA A  55      19.009  -1.658 -12.929  1.00  0.00           C  
ATOM    152  CB  ALA A  55      19.270  -1.532 -11.427  1.00  0.00           C  
ATOM    153  C   ALA A  55      17.669  -2.335 -13.129  1.00  0.00           C  
ATOM    154  O   ALA A  55      17.579  -3.521 -13.407  1.00  0.00           O  
ATOM    155  N   VAL A  56      16.621  -1.501 -13.011  1.00  0.00           N  
ATOM    156  HN  VAL A  56      16.766  -0.535 -12.799  1.00  0.00           H  
ATOM    157  CA  VAL A  56      15.279  -2.007 -13.285  1.00  0.00           C  
ATOM    158  CB  VAL A  56      14.246  -1.029 -12.716  1.00  0.00           C  
ATOM    159  CG1 VAL A  56      12.817  -1.257 -13.208  1.00  0.00           C  
ATOM    160  CG2 VAL A  56      14.314  -1.110 -11.193  1.00  0.00           C  
ATOM    161  C   VAL A  56      15.029  -2.346 -14.745  1.00  0.00           C  
ATOM    162  O   VAL A  56      14.344  -3.311 -15.049  1.00  0.00           O  
ATOM    163  N   PHE A  57      15.648  -1.543 -15.638  1.00  0.00           N  
ATOM    164  HN  PHE A  57      16.182  -0.756 -15.333  1.00  0.00           H  
ATOM    165  CA  PHE A  57      15.533  -1.861 -17.062  1.00  0.00           C  
ATOM    166  CB  PHE A  57      16.176  -0.767 -17.929  1.00  0.00           C  
ATOM    167  CG  PHE A  57      15.765  -0.896 -19.383  1.00  0.00           C  
ATOM    168  CD1 PHE A  57      16.449  -1.791 -20.237  1.00  0.00           C  
ATOM    169  CD2 PHE A  57      14.699  -0.109 -19.866  1.00  0.00           C  
ATOM    170  CE1 PHE A  57      16.054  -1.907 -21.584  1.00  0.00           C  
ATOM    171  CE2 PHE A  57      14.307  -0.218 -21.213  1.00  0.00           C  
ATOM    172  CZ  PHE A  57      14.984  -1.121 -22.058  1.00  0.00           C  
ATOM    173  C   PHE A  57      16.101  -3.223 -17.417  1.00  0.00           C  
ATOM    174  O   PHE A  57      15.455  -4.028 -18.072  1.00  0.00           O  
ATOM    175  N   VAL A  58      17.341  -3.443 -16.936  1.00  0.00           N  
ATOM    176  HN  VAL A  58      17.795  -2.761 -16.361  1.00  0.00           H  
ATOM    177  CA  VAL A  58      17.977  -4.717 -17.273  1.00  0.00           C  
ATOM    178  CB  VAL A  58      19.507  -4.642 -17.132  1.00  0.00           C  
ATOM    179  CG1 VAL A  58      20.050  -3.563 -18.070  1.00  0.00           C  
ATOM    180  CG2 VAL A  58      19.992  -4.440 -15.692  1.00  0.00           C  
ATOM    181  C   VAL A  58      17.405  -5.948 -16.587  1.00  0.00           C  
ATOM    182  O   VAL A  58      17.316  -7.010 -17.184  1.00  0.00           O  
ATOM    183  N   VAL A  59      16.988  -5.759 -15.320  1.00  0.00           N  
ATOM    184  HN  VAL A  59      17.067  -4.862 -14.885  1.00  0.00           H  
ATOM    185  CA  VAL A  59      16.389  -6.896 -14.616  1.00  0.00           C  
ATOM    186  CB  VAL A  59      16.482  -6.691 -13.094  1.00  0.00           C  
ATOM    187  CG1 VAL A  59      15.780  -7.782 -12.276  1.00  0.00           C  
ATOM    188  CG2 VAL A  59      17.956  -6.592 -12.693  1.00  0.00           C  
ATOM    189  C   VAL A  59      14.976  -7.231 -15.071  1.00  0.00           C  
ATOM    190  O   VAL A  59      14.588  -8.391 -15.118  1.00  0.00           O  
ATOM    191  N   ALA A  60      14.231  -6.170 -15.445  1.00  0.00           N  
ATOM    192  HN  ALA A  60      14.601  -5.243 -15.420  1.00  0.00           H  
ATOM    193  CA  ALA A  60      12.903  -6.441 -15.996  1.00  0.00           C  
ATOM    194  CB  ALA A  60      12.044  -5.179 -16.081  1.00  0.00           C  
ATOM    195  C   ALA A  60      12.945  -7.066 -17.370  1.00  0.00           C  
ATOM    196  O   ALA A  60      12.218  -8.003 -17.653  1.00  0.00           O  
ATOM    197  N   LEU A  61      13.852  -6.534 -18.213  1.00  0.00           N  
ATOM    198  HN  LEU A  61      14.444  -5.783 -17.923  1.00  0.00           H  
ATOM    199  CA  LEU A  61      13.956  -7.107 -19.554  1.00  0.00           C  
ATOM    200  CB  LEU A  61      14.839  -6.234 -20.449  1.00  0.00           C  
ATOM    201  CG  LEU A  61      14.822  -6.637 -21.927  1.00  0.00           C  
ATOM    202  CD1 LEU A  61      13.419  -6.580 -22.538  1.00  0.00           C  
ATOM    203  CD2 LEU A  61      15.827  -5.812 -22.728  1.00  0.00           C  
ATOM    204  C   LEU A  61      14.430  -8.549 -19.562  1.00  0.00           C  
ATOM    205  O   LEU A  61      13.752  -9.432 -20.067  1.00  0.00           O  
ATOM    206  N   VAL A  62      15.616  -8.750 -18.952  1.00  0.00           N  
ATOM    207  HN  VAL A  62      16.099  -7.987 -18.522  1.00  0.00           H  
ATOM    208  CA  VAL A  62      16.168 -10.107 -18.903  1.00  0.00           C  
ATOM    209  CB  VAL A  62      17.610 -10.075 -18.364  1.00  0.00           C  
ATOM    210  CG1 VAL A  62      18.239 -11.464 -18.206  1.00  0.00           C  
ATOM    211  CG2 VAL A  62      18.470  -9.193 -19.272  1.00  0.00           C  
ATOM    212  C   VAL A  62      15.296 -11.094 -18.141  1.00  0.00           C  
ATOM    213  O   VAL A  62      15.098 -12.227 -18.559  1.00  0.00           O  
ATOM    214  N   GLY A  63      14.748 -10.585 -17.020  1.00  0.00           N  
ATOM    215  HN  GLY A  63      14.924  -9.640 -16.747  1.00  0.00           H  
ATOM    216  CA  GLY A  63      13.876 -11.423 -16.203  1.00  0.00           C  
ATOM    217  C   GLY A  63      12.605 -11.870 -16.897  1.00  0.00           C  
ATOM    218  O   GLY A  63      12.279 -13.048 -16.922  1.00  0.00           O  
ATOM    219  N   ASN A  64      11.908 -10.874 -17.478  1.00  0.00           N  
ATOM    220  HN  ASN A  64      12.261  -9.940 -17.454  1.00  0.00           H  
ATOM    221  CA  ASN A  64      10.660 -11.198 -18.173  1.00  0.00           C  
ATOM    222  CB  ASN A  64       9.867  -9.956 -18.581  1.00  0.00           C  
ATOM    223  CG  ASN A  64       9.464  -9.058 -17.425  1.00  0.00           C  
ATOM    224  OD1 ASN A  64       9.553  -7.840 -17.521  1.00  0.00           O  
ATOM    225  ND2 ASN A  64       8.982  -9.689 -16.342  1.00  0.00           N  
ATOM    226 1HD2 ASN A  64       8.944 -10.685 -16.270  1.00  0.00           H  
ATOM    227 2HD2 ASN A  64       8.651  -9.136 -15.576  1.00  0.00           H  
ATOM    228  C   ASN A  64      10.837 -12.058 -19.410  1.00  0.00           C  
ATOM    229  O   ASN A  64      10.032 -12.935 -19.685  1.00  0.00           O  
ATOM    230  N   THR A  65      11.948 -11.784 -20.128  1.00  0.00           N  
ATOM    231  HN  THR A  65      12.574 -11.064 -19.831  1.00  0.00           H  
ATOM    232  CA  THR A  65      12.260 -12.629 -21.283  1.00  0.00           C  
ATOM    233  CB  THR A  65      13.374 -12.042 -22.154  1.00  0.00           C  
ATOM    234  OG1 THR A  65      14.568 -11.844 -21.391  1.00  0.00           O  
ATOM    235  HG1 THR A  65      14.358 -11.215 -20.713  1.00  0.00           H  
ATOM    236  CG2 THR A  65      12.932 -10.748 -22.835  1.00  0.00           C  
ATOM    237  C   THR A  65      12.596 -14.063 -20.935  1.00  0.00           C  
ATOM    238  O   THR A  65      12.303 -14.970 -21.697  1.00  0.00           O  
ATOM    239  N   LEU A  66      13.191 -14.223 -19.734  1.00  0.00           N  
ATOM    240  HN  LEU A  66      13.430 -13.430 -19.173  1.00  0.00           H  
ATOM    241  CA  LEU A  66      13.413 -15.582 -19.246  1.00  0.00           C  
ATOM    242  CB  LEU A  66      14.642 -15.651 -18.343  1.00  0.00           C  
ATOM    243  CG  LEU A  66      15.926 -15.414 -19.140  1.00  0.00           C  
ATOM    244  CD1 LEU A  66      17.145 -15.317 -18.231  1.00  0.00           C  
ATOM    245  CD2 LEU A  66      16.129 -16.466 -20.230  1.00  0.00           C  
ATOM    246  C   LEU A  66      12.222 -16.261 -18.595  1.00  0.00           C  
ATOM    247  O   LEU A  66      12.170 -17.480 -18.541  1.00  0.00           O  
ATOM    248  N   VAL A  67      11.245 -15.439 -18.148  1.00  0.00           N  
ATOM    249  HN  VAL A  67      11.357 -14.446 -18.186  1.00  0.00           H  
ATOM    250  CA  VAL A  67       9.961 -16.033 -17.757  1.00  0.00           C  
ATOM    251  CB  VAL A  67       9.063 -15.002 -17.049  1.00  0.00           C  
ATOM    252  CG1 VAL A  67       7.653 -15.534 -16.770  1.00  0.00           C  
ATOM    253  CG2 VAL A  67       9.716 -14.521 -15.755  1.00  0.00           C  
ATOM    254  C   VAL A  67       9.248 -16.629 -18.958  1.00  0.00           C  
ATOM    255  O   VAL A  67       8.814 -17.774 -18.957  1.00  0.00           O  
ATOM    256  N   CYS A  68       9.205 -15.783 -20.008  1.00  0.00           N  
ATOM    257  HN  CYS A  68       9.559 -14.854 -19.910  1.00  0.00           H  
ATOM    258  CA  CYS A  68       8.659 -16.222 -21.287  1.00  0.00           C  
ATOM    259  CB  CYS A  68       8.669 -15.069 -22.287  1.00  0.00           C  
ATOM    260  SG  CYS A  68       7.555 -13.732 -21.801  1.00  0.00           S  
ATOM    261  C   CYS A  68       9.350 -17.438 -21.866  1.00  0.00           C  
ATOM    262  O   CYS A  68       8.707 -18.405 -22.235  1.00  0.00           O  
ATOM    263  N   LEU A  69      10.696 -17.356 -21.888  1.00  0.00           N  
ATOM    264  HN  LEU A  69      11.148 -16.544 -21.522  1.00  0.00           H  
ATOM    265  CA  LEU A  69      11.486 -18.462 -22.430  1.00  0.00           C  
ATOM    266  CB  LEU A  69      12.955 -18.048 -22.567  1.00  0.00           C  
ATOM    267  CG  LEU A  69      13.799 -18.961 -23.465  1.00  0.00           C  
ATOM    268  CD1 LEU A  69      13.300 -18.969 -24.912  1.00  0.00           C  
ATOM    269  CD2 LEU A  69      15.285 -18.614 -23.383  1.00  0.00           C  
ATOM    270  C   LEU A  69      11.362 -19.764 -21.658  1.00  0.00           C  
ATOM    271  O   LEU A  69      11.350 -20.841 -22.235  1.00  0.00           O  
ATOM    272  N   ALA A  70      11.233 -19.612 -20.323  1.00  0.00           N  
ATOM    273  HN  ALA A  70      11.246 -18.698 -19.918  1.00  0.00           H  
ATOM    274  CA  ALA A  70      11.044 -20.795 -19.480  1.00  0.00           C  
ATOM    275  CB  ALA A  70      11.027 -20.409 -18.001  1.00  0.00           C  
ATOM    276  C   ALA A  70       9.764 -21.556 -19.774  1.00  0.00           C  
ATOM    277  O   ALA A  70       9.747 -22.773 -19.896  1.00  0.00           O  
ATOM    278  N   VAL A  71       8.688 -20.754 -19.899  1.00  0.00           N  
ATOM    279  HN  VAL A  71       8.796 -19.761 -19.826  1.00  0.00           H  
ATOM    280  CA  VAL A  71       7.380 -21.348 -20.175  1.00  0.00           C  
ATOM    281  CB  VAL A  71       6.270 -20.356 -19.791  1.00  0.00           C  
ATOM    282  CG1 VAL A  71       4.853 -20.866 -20.083  1.00  0.00           C  
ATOM    283  CG2 VAL A  71       6.416 -19.986 -18.313  1.00  0.00           C  
ATOM    284  C   VAL A  71       7.219 -21.877 -21.594  1.00  0.00           C  
ATOM    285  O   VAL A  71       6.588 -22.899 -21.826  1.00  0.00           O  
ATOM    286  N   TRP A  72       7.845 -21.140 -22.534  1.00  0.00           N  
ATOM    287  HN  TRP A  72       8.381 -20.340 -22.270  1.00  0.00           H  
ATOM    288  CA  TRP A  72       7.759 -21.560 -23.934  1.00  0.00           C  
ATOM    289  CB  TRP A  72       8.217 -20.465 -24.901  1.00  0.00           C  
ATOM    290  CG  TRP A  72       7.432 -19.175 -24.786  1.00  0.00           C  
ATOM    291  CD2 TRP A  72       7.852 -17.888 -25.281  1.00  0.00           C  
ATOM    292  CE2 TRP A  72       6.815 -16.947 -24.969  1.00  0.00           C  
ATOM    293  CE3 TRP A  72       9.011 -17.461 -25.964  1.00  0.00           C  
ATOM    294  CD1 TRP A  72       6.173 -18.949 -24.200  1.00  0.00           C  
ATOM    295  NE1 TRP A  72       5.808 -17.640 -24.303  1.00  0.00           N  
ATOM    296  HE1 TRP A  72       4.976 -17.245 -23.969  1.00  0.00           H  
ATOM    297  CZ2 TRP A  72       6.963 -15.594 -25.345  1.00  0.00           C  
ATOM    298  CZ3 TRP A  72       9.147 -16.107 -26.334  1.00  0.00           C  
ATOM    299  CH2 TRP A  72       8.127 -15.179 -26.028  1.00  0.00           C  
ATOM    300  C   TRP A  72       8.553 -22.813 -24.254  1.00  0.00           C  
ATOM    301  O   TRP A  72       8.125 -23.665 -25.016  1.00  0.00           O  
ATOM    302  N   ARG A  73       9.745 -22.875 -23.630  1.00  0.00           N  
ATOM    303  HN  ARG A  73      10.018 -22.174 -22.971  1.00  0.00           H  
ATOM    304  CA  ARG A  73      10.600 -24.025 -23.916  1.00  0.00           C  
ATOM    305  CB  ARG A  73      12.062 -23.725 -23.590  1.00  0.00           C  
ATOM    306  CG  ARG A  73      12.720 -22.825 -24.636  1.00  0.00           C  
ATOM    307  CD  ARG A  73      12.645 -23.421 -26.046  1.00  0.00           C  
ATOM    308  NE  ARG A  73      13.165 -24.789 -26.067  1.00  0.00           N  
ATOM    309  HE  ARG A  73      12.595 -25.540 -25.732  1.00  0.00           H  
ATOM    310  CZ  ARG A  73      14.427 -25.048 -26.467  1.00  0.00           C  
ATOM    311  NH1 ARG A  73      15.221 -24.074 -26.908  1.00  0.00           N1+
ATOM    312 1HH1 ARG A  73      14.887 -23.132 -26.949  1.00  0.00           H  
ATOM    313 2HH1 ARG A  73      16.155 -24.276 -27.201  1.00  0.00           H  
ATOM    314  NH2 ARG A  73      14.876 -26.299 -26.418  1.00  0.00           N  
ATOM    315 1HH2 ARG A  73      14.281 -27.031 -26.087  1.00  0.00           H  
ATOM    316 2HH2 ARG A  73      15.807 -26.516 -26.711  1.00  0.00           H  
ATOM    317  C   ARG A  73      10.188 -25.322 -23.260  1.00  0.00           C  
ATOM    318  O   ARG A  73      10.363 -26.398 -23.815  1.00  0.00           O  
ATOM    319  N   ASN A  74       9.632 -25.167 -22.047  1.00  0.00           N  
ATOM    320  HN  ASN A  74       9.488 -24.265 -21.639  1.00  0.00           H  
ATOM    321  CA  ASN A  74       9.311 -26.395 -21.328  1.00  0.00           C  
ATOM    322  CB  ASN A  74       9.936 -26.382 -19.934  1.00  0.00           C  
ATOM    323  CG  ASN A  74      11.417 -26.071 -20.019  1.00  0.00           C  
ATOM    324  OD1 ASN A  74      11.834 -24.920 -20.028  1.00  0.00           O  
ATOM    325  ND2 ASN A  74      12.195 -27.162 -20.083  1.00  0.00           N  
ATOM    326 1HD2 ASN A  74      11.805 -28.082 -20.117  1.00  0.00           H  
ATOM    327 2HD2 ASN A  74      13.189 -27.057 -20.109  1.00  0.00           H  
ATOM    328  C   ASN A  74       7.826 -26.670 -21.253  1.00  0.00           C  
ATOM    329  O   ASN A  74       7.026 -25.831 -20.859  1.00  0.00           O  
ATOM    330  N   HIS A  75       7.502 -27.916 -21.658  1.00  0.00           N  
ATOM    331  HN  HIS A  75       8.218 -28.552 -21.942  1.00  0.00           H  
ATOM    332  CA  HIS A  75       6.099 -28.336 -21.664  1.00  0.00           C  
ATOM    333  CB  HIS A  75       5.934 -29.638 -22.464  1.00  0.00           C  
ATOM    334  CG  HIS A  75       4.474 -29.881 -22.790  1.00  0.00           C  
ATOM    335  ND1 HIS A  75       3.898 -29.510 -23.948  1.00  0.00           N  
ATOM    336  CE1 HIS A  75       2.576 -29.869 -23.878  1.00  0.00           C  
ATOM    337  CD2 HIS A  75       3.501 -30.484 -21.985  1.00  0.00           C  
ATOM    338  NE2 HIS A  75       2.332 -30.468 -22.669  1.00  0.00           N  
ATOM    339  HE2 HIS A  75       1.475 -30.828 -22.357  1.00  0.00           H  
ATOM    340  C   HIS A  75       5.480 -28.451 -20.278  1.00  0.00           C  
ATOM    341  O   HIS A  75       4.305 -28.183 -20.077  1.00  0.00           O  
ATOM    342  N   HIS A  76       6.343 -28.838 -19.317  1.00  0.00           N  
ATOM    343  HN  HIS A  76       7.295 -29.025 -19.555  1.00  0.00           H  
ATOM    344  CA  HIS A  76       5.874 -28.918 -17.931  1.00  0.00           C  
ATOM    345  CB  HIS A  76       6.835 -29.760 -17.077  1.00  0.00           C  
ATOM    346  CG  HIS A  76       8.218 -29.151 -17.044  1.00  0.00           C  
ATOM    347  ND1 HIS A  76       8.578 -28.168 -16.200  1.00  0.00           N  
ATOM    348  CE1 HIS A  76       9.889 -27.869 -16.464  1.00  0.00           C  
ATOM    349  CD2 HIS A  76       9.313 -29.478 -17.848  1.00  0.00           C  
ATOM    350  NE2 HIS A  76      10.340 -28.675 -17.478  1.00  0.00           N  
ATOM    351  HE2 HIS A  76      11.244 -28.678 -17.857  1.00  0.00           H  
ATOM    352  C   HIS A  76       5.545 -27.585 -17.265  1.00  0.00           C  
ATOM    353  O   HIS A  76       4.833 -27.530 -16.270  1.00  0.00           O  
ATOM    354  N   MET A  77       6.069 -26.509 -17.891  1.00  0.00           N  
ATOM    355  HN  MET A  77       6.645 -26.618 -18.701  1.00  0.00           H  
ATOM    356  CA  MET A  77       5.658 -25.172 -17.463  1.00  0.00           C  
ATOM    357  CB  MET A  77       6.705 -24.129 -17.853  1.00  0.00           C  
ATOM    358  CG  MET A  77       8.128 -24.476 -17.416  1.00  0.00           C  
ATOM    359  SD  MET A  77       8.326 -24.619 -15.636  1.00  0.00           S  
ATOM    360  CE  MET A  77       8.086 -22.886 -15.225  1.00  0.00           C  
ATOM    361  C   MET A  77       4.296 -24.721 -17.973  1.00  0.00           C  
ATOM    362  O   MET A  77       3.743 -23.740 -17.498  1.00  0.00           O  
ATOM    363  N   ARG A  78       3.775 -25.476 -18.964  1.00  0.00           N  
ATOM    364  HN  ARG A  78       4.269 -26.280 -19.294  1.00  0.00           H  
ATOM    365  CA  ARG A  78       2.478 -25.120 -19.543  1.00  0.00           C  
ATOM    366  CB  ARG A  78       2.283 -25.776 -20.908  1.00  0.00           C  
ATOM    367  CG  ARG A  78       3.431 -25.466 -21.863  1.00  0.00           C  
ATOM    368  CD  ARG A  78       3.116 -25.895 -23.297  1.00  0.00           C  
ATOM    369  NE  ARG A  78       4.197 -25.557 -24.221  1.00  0.00           N  
ATOM    370  HE  ARG A  78       4.782 -26.292 -24.561  1.00  0.00           H  
ATOM    371  CZ  ARG A  78       4.426 -24.287 -24.623  1.00  0.00           C  
ATOM    372  NH1 ARG A  78       3.682 -23.270 -24.194  1.00  0.00           N1+
ATOM    373 1HH1 ARG A  78       3.899 -22.339 -24.485  1.00  0.00           H  
ATOM    374 2HH1 ARG A  78       2.913 -23.438 -23.576  1.00  0.00           H  
ATOM    375  NH2 ARG A  78       5.420 -24.048 -25.467  1.00  0.00           N  
ATOM    376 1HH2 ARG A  78       5.612 -23.118 -25.777  1.00  0.00           H  
ATOM    377 2HH2 ARG A  78       5.995 -24.800 -25.790  1.00  0.00           H  
ATOM    378  C   ARG A  78       1.281 -25.404 -18.657  1.00  0.00           C  
ATOM    379  O   ARG A  78       0.633 -26.441 -18.720  1.00  0.00           O  
ATOM    380  N   THR A  79       1.023 -24.387 -17.825  1.00  0.00           N  
ATOM    381  HN  THR A  79       1.626 -23.591 -17.834  1.00  0.00           H  
ATOM    382  CA  THR A  79      -0.149 -24.407 -16.960  1.00  0.00           C  
ATOM    383  CB  THR A  79       0.255 -24.526 -15.484  1.00  0.00           C  
ATOM    384  OG1 THR A  79       1.100 -23.438 -15.097  1.00  0.00           O  
ATOM    385  HG1 THR A  79       1.896 -23.519 -15.607  1.00  0.00           H  
ATOM    386  CG2 THR A  79       0.941 -25.859 -15.182  1.00  0.00           C  
ATOM    387  C   THR A  79      -0.900 -23.125 -17.194  1.00  0.00           C  
ATOM    388  O   THR A  79      -0.330 -22.149 -17.665  1.00  0.00           O  
ATOM    389  N   VAL A  80      -2.197 -23.162 -16.845  1.00  0.00           N  
ATOM    390  HN  VAL A  80      -2.580 -23.990 -16.437  1.00  0.00           H  
ATOM    391  CA  VAL A  80      -3.007 -21.969 -17.100  1.00  0.00           C  
ATOM    392  CB  VAL A  80      -4.480 -22.231 -16.773  1.00  0.00           C  
ATOM    393  CG1 VAL A  80      -5.357 -21.095 -17.290  1.00  0.00           C  
ATOM    394  CG2 VAL A  80      -4.955 -23.559 -17.365  1.00  0.00           C  
ATOM    395  C   VAL A  80      -2.488 -20.717 -16.403  1.00  0.00           C  
ATOM    396  O   VAL A  80      -2.384 -19.654 -17.000  1.00  0.00           O  
ATOM    397  N   THR A  81      -2.091 -20.926 -15.129  1.00  0.00           N  
ATOM    398  HN  THR A  81      -2.247 -21.809 -14.687  1.00  0.00           H  
ATOM    399  CA  THR A  81      -1.409 -19.868 -14.382  1.00  0.00           C  
ATOM    400  CB  THR A  81      -1.085 -20.377 -12.970  1.00  0.00           C  
ATOM    401  OG1 THR A  81      -2.303 -20.761 -12.323  1.00  0.00           O  
ATOM    402  HG1 THR A  81      -2.809 -19.962 -12.239  1.00  0.00           H  
ATOM    403  CG2 THR A  81      -0.323 -19.368 -12.102  1.00  0.00           C  
ATOM    404  C   THR A  81      -0.184 -19.292 -15.079  1.00  0.00           C  
ATOM    405  O   THR A  81      -0.044 -18.082 -15.185  1.00  0.00           O  
ATOM    406  N   ASN A  82       0.672 -20.207 -15.584  1.00  0.00           N  
ATOM    407  HN  ASN A  82       0.476 -21.186 -15.511  1.00  0.00           H  
ATOM    408  CA  ASN A  82       1.879 -19.739 -16.274  1.00  0.00           C  
ATOM    409  CB  ASN A  82       2.923 -20.848 -16.407  1.00  0.00           C  
ATOM    410  CG  ASN A  82       3.469 -21.260 -15.052  1.00  0.00           C  
ATOM    411  OD1 ASN A  82       3.086 -20.762 -14.002  1.00  0.00           O  
ATOM    412  ND2 ASN A  82       4.409 -22.214 -15.138  1.00  0.00           N  
ATOM    413 1HD2 ASN A  82       4.869 -22.552 -14.319  1.00  0.00           H  
ATOM    414 2HD2 ASN A  82       4.656 -22.596 -16.029  1.00  0.00           H  
ATOM    415  C   ASN A  82       1.665 -19.081 -17.628  1.00  0.00           C  
ATOM    416  O   ASN A  82       2.501 -18.312 -18.085  1.00  0.00           O  
ATOM    417  N   TYR A  83       0.496 -19.379 -18.234  1.00  0.00           N  
ATOM    418  HN  TYR A  83      -0.136 -20.030 -17.813  1.00  0.00           H  
ATOM    419  CA  TYR A  83       0.105 -18.622 -19.427  1.00  0.00           C  
ATOM    420  CB  TYR A  83      -1.041 -19.310 -20.171  1.00  0.00           C  
ATOM    421  CG  TYR A  83      -0.543 -20.507 -20.946  1.00  0.00           C  
ATOM    422  CD1 TYR A  83       0.285 -20.302 -22.069  1.00  0.00           C  
ATOM    423  CE1 TYR A  83       0.697 -21.412 -22.823  1.00  0.00           C  
ATOM    424  CD2 TYR A  83      -0.941 -21.796 -20.539  1.00  0.00           C  
ATOM    425  CE2 TYR A  83      -0.526 -22.907 -21.289  1.00  0.00           C  
ATOM    426  CZ  TYR A  83       0.272 -22.696 -22.432  1.00  0.00           C  
ATOM    427  OH  TYR A  83       0.644 -23.775 -23.206  1.00  0.00           O  
ATOM    428  HH  TYR A  83       0.405 -24.585 -22.772  1.00  0.00           H  
ATOM    429  C   TYR A  83      -0.269 -17.177 -19.143  1.00  0.00           C  
ATOM    430  O   TYR A  83       0.017 -16.272 -19.916  1.00  0.00           O  
ATOM    431  N   PHE A  84      -0.899 -17.001 -17.969  1.00  0.00           N  
ATOM    432  HN  PHE A  84      -1.098 -17.782 -17.375  1.00  0.00           H  
ATOM    433  CA  PHE A  84      -1.168 -15.635 -17.525  1.00  0.00           C  
ATOM    434  CB  PHE A  84      -2.306 -15.618 -16.510  1.00  0.00           C  
ATOM    435  CG  PHE A  84      -3.606 -15.976 -17.181  1.00  0.00           C  
ATOM    436  CD1 PHE A  84      -4.337 -14.971 -17.848  1.00  0.00           C  
ATOM    437  CD2 PHE A  84      -4.060 -17.309 -17.145  1.00  0.00           C  
ATOM    438  CE1 PHE A  84      -5.507 -15.320 -18.547  1.00  0.00           C  
ATOM    439  CE2 PHE A  84      -5.226 -17.660 -17.846  1.00  0.00           C  
ATOM    440  CZ  PHE A  84      -5.916 -16.668 -18.570  1.00  0.00           C  
ATOM    441  C   PHE A  84       0.043 -14.903 -16.974  1.00  0.00           C  
ATOM    442  O   PHE A  84       0.128 -13.685 -17.048  1.00  0.00           O  
ATOM    443  N   ILE A  85       0.997 -15.705 -16.451  1.00  0.00           N  
ATOM    444  HN  ILE A  85       0.855 -16.693 -16.399  1.00  0.00           H  
ATOM    445  CA  ILE A  85       2.282 -15.131 -16.046  1.00  0.00           C  
ATOM    446  CB  ILE A  85       3.075 -16.119 -15.173  1.00  0.00           C  
ATOM    447  CG2 ILE A  85       4.469 -15.581 -14.827  1.00  0.00           C  
ATOM    448  CG1 ILE A  85       2.301 -16.384 -13.880  1.00  0.00           C  
ATOM    449  CD1 ILE A  85       2.979 -17.406 -12.965  1.00  0.00           C  
ATOM    450  C   ILE A  85       3.113 -14.641 -17.221  1.00  0.00           C  
ATOM    451  O   ILE A  85       3.751 -13.600 -17.142  1.00  0.00           O  
ATOM    452  N   VAL A  86       3.056 -15.411 -18.330  1.00  0.00           N  
ATOM    453  HN  VAL A  86       2.531 -16.261 -18.371  1.00  0.00           H  
ATOM    454  CA  VAL A  86       3.752 -14.867 -19.494  1.00  0.00           C  
ATOM    455  CB  VAL A  86       4.133 -15.915 -20.548  1.00  0.00           C  
ATOM    456  CG1 VAL A  86       5.204 -16.831 -19.971  1.00  0.00           C  
ATOM    457  CG2 VAL A  86       2.954 -16.693 -21.130  1.00  0.00           C  
ATOM    458  C   VAL A  86       3.090 -13.665 -20.127  1.00  0.00           C  
ATOM    459  O   VAL A  86       3.770 -12.789 -20.632  1.00  0.00           O  
ATOM    460  N   ASN A  87       1.748 -13.621 -20.013  1.00  0.00           N  
ATOM    461  HN  ASN A  87       1.247 -14.402 -19.639  1.00  0.00           H  
ATOM    462  CA  ASN A  87       1.048 -12.393 -20.398  1.00  0.00           C  
ATOM    463  CB  ASN A  87      -0.456 -12.615 -20.307  1.00  0.00           C  
ATOM    464  CG  ASN A  87      -1.216 -11.446 -20.901  1.00  0.00           C  
ATOM    465  OD1 ASN A  87      -1.344 -11.302 -22.106  1.00  0.00           O  
ATOM    466  ND2 ASN A  87      -1.722 -10.621 -19.972  1.00  0.00           N  
ATOM    467 1HD2 ASN A  87      -2.274  -9.835 -20.248  1.00  0.00           H  
ATOM    468 2HD2 ASN A  87      -1.542 -10.771 -19.000  1.00  0.00           H  
ATOM    469  C   ASN A  87       1.442 -11.172 -19.583  1.00  0.00           C  
ATOM    470  O   ASN A  87       1.637 -10.086 -20.114  1.00  0.00           O  
ATOM    471  N   LEU A  88       1.565 -11.423 -18.262  1.00  0.00           N  
ATOM    472  HN  LEU A  88       1.375 -12.338 -17.906  1.00  0.00           H  
ATOM    473  CA  LEU A  88       2.065 -10.381 -17.367  1.00  0.00           C  
ATOM    474  CB  LEU A  88       2.083 -10.889 -15.919  1.00  0.00           C  
ATOM    475  CG  LEU A  88       2.544  -9.876 -14.862  1.00  0.00           C  
ATOM    476  CD1 LEU A  88       1.662  -8.630 -14.813  1.00  0.00           C  
ATOM    477  CD2 LEU A  88       2.655 -10.523 -13.483  1.00  0.00           C  
ATOM    478  C   LEU A  88       3.436  -9.894 -17.782  1.00  0.00           C  
ATOM    479  O   LEU A  88       3.672  -8.699 -17.888  1.00  0.00           O  
ATOM    480  N   SER A  89       4.306 -10.887 -18.052  1.00  0.00           N  
ATOM    481  HN  SER A  89       4.010 -11.839 -17.981  1.00  0.00           H  
ATOM    482  CA  SER A  89       5.668 -10.559 -18.458  1.00  0.00           C  
ATOM    483  CB  SER A  89       6.596 -11.771 -18.301  1.00  0.00           C  
ATOM    484  OG  SER A  89       6.238 -12.823 -19.201  1.00  0.00           O  
ATOM    485  HG  SER A  89       5.426 -12.570 -19.617  1.00  0.00           H  
ATOM    486  C   SER A  89       5.806  -9.918 -19.827  1.00  0.00           C  
ATOM    487  O   SER A  89       6.745  -9.177 -20.065  1.00  0.00           O  
ATOM    488  N   LEU A  90       4.814 -10.204 -20.701  1.00  0.00           N  
ATOM    489  HN  LEU A  90       4.061 -10.801 -20.428  1.00  0.00           H  
ATOM    490  CA  LEU A  90       4.775  -9.537 -22.006  1.00  0.00           C  
ATOM    491  CB  LEU A  90       3.779 -10.202 -22.958  1.00  0.00           C  
ATOM    492  CG  LEU A  90       4.128 -11.634 -23.365  1.00  0.00           C  
ATOM    493  CD1 LEU A  90       2.969 -12.294 -24.111  1.00  0.00           C  
ATOM    494  CD2 LEU A  90       5.449 -11.732 -24.129  1.00  0.00           C  
ATOM    495  C   LEU A  90       4.415  -8.072 -21.901  1.00  0.00           C  
ATOM    496  O   LEU A  90       5.006  -7.219 -22.549  1.00  0.00           O  
ATOM    497  N   ALA A  91       3.423  -7.826 -21.017  1.00  0.00           N  
ATOM    498  HN  ALA A  91       2.995  -8.581 -20.519  1.00  0.00           H  
ATOM    499  CA  ALA A  91       3.060  -6.441 -20.716  1.00  0.00           C  
ATOM    500  CB  ALA A  91       1.826  -6.378 -19.817  1.00  0.00           C  
ATOM    501  C   ALA A  91       4.183  -5.681 -20.037  1.00  0.00           C  
ATOM    502  O   ALA A  91       4.433  -4.520 -20.317  1.00  0.00           O  
ATOM    503  N   ASP A  92       4.878  -6.438 -19.165  1.00  0.00           N  
ATOM    504  HN  ASP A  92       4.596  -7.380 -18.997  1.00  0.00           H  
ATOM    505  CA  ASP A  92       6.072  -5.912 -18.509  1.00  0.00           C  
ATOM    506  CB  ASP A  92       6.554  -6.867 -17.413  1.00  0.00           C  
ATOM    507  CG  ASP A  92       5.585  -6.978 -16.239  1.00  0.00           C  
ATOM    508  OD1 ASP A  92       4.778  -6.067 -16.021  1.00  0.00           O  
ATOM    509  OD2 ASP A  92       5.645  -7.977 -15.531  1.00  0.00           O1-
ATOM    510  C   ASP A  92       7.215  -5.554 -19.445  1.00  0.00           C  
ATOM    511  O   ASP A  92       7.861  -4.536 -19.271  1.00  0.00           O  
ATOM    512  N   VAL A  93       7.414  -6.412 -20.474  1.00  0.00           N  
ATOM    513  HN  VAL A  93       6.843  -7.225 -20.569  1.00  0.00           H  
ATOM    514  CA  VAL A  93       8.403  -6.056 -21.502  1.00  0.00           C  
ATOM    515  CB  VAL A  93       8.675  -7.233 -22.460  1.00  0.00           C  
ATOM    516  CG1 VAL A  93       9.605  -6.875 -23.626  1.00  0.00           C  
ATOM    517  CG2 VAL A  93       9.272  -8.412 -21.704  1.00  0.00           C  
ATOM    518  C   VAL A  93       8.028  -4.811 -22.293  1.00  0.00           C  
ATOM    519  O   VAL A  93       8.857  -3.947 -22.547  1.00  0.00           O  
ATOM    520  N   LEU A  94       6.724  -4.762 -22.650  1.00  0.00           N  
ATOM    521  HN  LEU A  94       6.121  -5.520 -22.405  1.00  0.00           H  
ATOM    522  CA  LEU A  94       6.182  -3.619 -23.390  1.00  0.00           C  
ATOM    523  CB  LEU A  94       4.678  -3.822 -23.611  1.00  0.00           C  
ATOM    524  CG  LEU A  94       3.988  -2.731 -24.438  1.00  0.00           C  
ATOM    525  CD1 LEU A  94       4.323  -2.839 -25.926  1.00  0.00           C  
ATOM    526  CD2 LEU A  94       2.480  -2.706 -24.192  1.00  0.00           C  
ATOM    527  C   LEU A  94       6.437  -2.291 -22.697  1.00  0.00           C  
ATOM    528  O   LEU A  94       6.934  -1.333 -23.272  1.00  0.00           O  
ATOM    529  N   VAL A  95       6.082  -2.312 -21.401  1.00  0.00           N  
ATOM    530  HN  VAL A  95       5.716  -3.153 -21.002  1.00  0.00           H  
ATOM    531  CA  VAL A  95       6.252  -1.115 -20.588  1.00  0.00           C  
ATOM    532  CB  VAL A  95       5.378  -1.240 -19.331  1.00  0.00           C  
ATOM    533  CG1 VAL A  95       5.864  -2.255 -18.297  1.00  0.00           C  
ATOM    534  CG2 VAL A  95       5.186   0.119 -18.703  1.00  0.00           C  
ATOM    535  C   VAL A  95       7.696  -0.719 -20.279  1.00  0.00           C  
ATOM    536  O   VAL A  95       8.034   0.454 -20.175  1.00  0.00           O  
ATOM    537  N   THR A  96       8.545  -1.762 -20.179  1.00  0.00           N  
ATOM    538  HN  THR A  96       8.211  -2.697 -20.296  1.00  0.00           H  
ATOM    539  CA  THR A  96       9.968  -1.503 -19.958  1.00  0.00           C  
ATOM    540  CB  THR A  96      10.669  -2.812 -19.552  1.00  0.00           C  
ATOM    541  OG1 THR A  96      10.104  -3.287 -18.327  1.00  0.00           O  
ATOM    542  HG1 THR A  96       9.176  -3.410 -18.478  1.00  0.00           H  
ATOM    543  CG2 THR A  96      12.187  -2.698 -19.394  1.00  0.00           C  
ATOM    544  C   THR A  96      10.639  -0.828 -21.147  1.00  0.00           C  
ATOM    545  O   THR A  96      11.364   0.146 -20.998  1.00  0.00           O  
ATOM    546  N   ALA A  97      10.340  -1.377 -22.340  1.00  0.00           N  
ATOM    547  HN  ALA A  97       9.686  -2.131 -22.400  1.00  0.00           H  
ATOM    548  CA  ALA A  97      10.987  -0.845 -23.538  1.00  0.00           C  
ATOM    549  CB  ALA A  97      10.865  -1.834 -24.700  1.00  0.00           C  
ATOM    550  C   ALA A  97      10.488   0.516 -23.993  1.00  0.00           C  
ATOM    551  O   ALA A  97      11.267   1.394 -24.342  1.00  0.00           O  
ATOM    552  N   ILE A  98       9.146   0.649 -23.974  1.00  0.00           N  
ATOM    553  HN  ILE A  98       8.566  -0.089 -23.628  1.00  0.00           H  
ATOM    554  CA  ILE A  98       8.560   1.896 -24.468  1.00  0.00           C  
ATOM    555  CB  ILE A  98       7.147   1.650 -25.059  1.00  0.00           C  
ATOM    556  CG2 ILE A  98       6.362   2.956 -25.258  1.00  0.00           C  
ATOM    557  CG1 ILE A  98       7.226   0.942 -26.420  1.00  0.00           C  
ATOM    558  CD1 ILE A  98       7.453  -0.572 -26.405  1.00  0.00           C  
ATOM    559  C   ILE A  98       8.558   3.006 -23.427  1.00  0.00           C  
ATOM    560  O   ILE A  98       8.998   4.122 -23.679  1.00  0.00           O  
ATOM    561  N   CYS A  99       8.015   2.651 -22.249  1.00  0.00           N  
ATOM    562  HN  CYS A  99       7.780   1.702 -22.038  1.00  0.00           H  
ATOM    563  CA  CYS A  99       7.707   3.737 -21.324  1.00  0.00           C  
ATOM    564  CB  CYS A  99       6.402   3.442 -20.593  1.00  0.00           C  
ATOM    565  SG  CYS A  99       5.082   3.041 -21.763  1.00  0.00           S  
ATOM    566  C   CYS A  99       8.813   4.146 -20.375  1.00  0.00           C  
ATOM    567  O   CYS A  99       8.991   5.327 -20.114  1.00  0.00           O  
ATOM    568  N   LEU A 100       9.564   3.131 -19.893  1.00  0.00           N  
ATOM    569  HN  LEU A 100       9.353   2.187 -20.149  1.00  0.00           H  
ATOM    570  CA  LEU A 100      10.649   3.404 -18.941  1.00  0.00           C  
ATOM    571  CB  LEU A 100      11.258   2.072 -18.448  1.00  0.00           C  
ATOM    572  CG  LEU A 100      12.276   2.104 -17.298  1.00  0.00           C  
ATOM    573  CD1 LEU A 100      12.284   0.773 -16.550  1.00  0.00           C  
ATOM    574  CD2 LEU A 100      13.700   2.445 -17.747  1.00  0.00           C  
ATOM    575  C   LEU A 100      11.676   4.480 -19.319  1.00  0.00           C  
ATOM    576  O   LEU A 100      11.853   5.414 -18.547  1.00  0.00           O  
ATOM    577  N   PRO A 101      12.353   4.367 -20.507  1.00  0.00           N  
ATOM    578  CD  PRO A 101      12.307   3.311 -21.519  1.00  0.00           C  
ATOM    579  CA  PRO A 101      13.341   5.400 -20.862  1.00  0.00           C  
ATOM    580  CB  PRO A 101      13.970   4.878 -22.158  1.00  0.00           C  
ATOM    581  CG  PRO A 101      13.674   3.382 -22.182  1.00  0.00           C  
ATOM    582  C   PRO A 101      12.778   6.803 -21.035  1.00  0.00           C  
ATOM    583  O   PRO A 101      13.432   7.792 -20.733  1.00  0.00           O  
ATOM    584  N   ALA A 102      11.520   6.834 -21.525  1.00  0.00           N  
ATOM    585  HN  ALA A 102      11.038   5.980 -21.714  1.00  0.00           H  
ATOM    586  CA  ALA A 102      10.835   8.119 -21.664  1.00  0.00           C  
ATOM    587  CB  ALA A 102       9.548   7.965 -22.474  1.00  0.00           C  
ATOM    588  C   ALA A 102      10.498   8.766 -20.335  1.00  0.00           C  
ATOM    589  O   ALA A 102      10.629   9.970 -20.165  1.00  0.00           O  
ATOM    590  N   SER A 103      10.094   7.898 -19.387  1.00  0.00           N  
ATOM    591  HN  SER A 103      10.026   6.921 -19.587  1.00  0.00           H  
ATOM    592  CA  SER A 103       9.829   8.382 -18.034  1.00  0.00           C  
ATOM    593  CB  SER A 103       9.072   7.330 -17.231  1.00  0.00           C  
ATOM    594  OG  SER A 103       7.876   7.003 -17.940  1.00  0.00           O  
ATOM    595  HG  SER A 103       7.466   6.288 -17.473  1.00  0.00           H  
ATOM    596  C   SER A 103      11.061   8.846 -17.288  1.00  0.00           C  
ATOM    597  O   SER A 103      11.000   9.792 -16.517  1.00  0.00           O  
ATOM    598  N   LEU A 104      12.197   8.179 -17.590  1.00  0.00           N  
ATOM    599  HN  LEU A 104      12.170   7.415 -18.234  1.00  0.00           H  
ATOM    600  CA  LEU A 104      13.479   8.654 -17.062  1.00  0.00           C  
ATOM    601  CB  LEU A 104      14.609   7.700 -17.472  1.00  0.00           C  
ATOM    602  CG  LEU A 104      16.017   8.155 -17.059  1.00  0.00           C  
ATOM    603  CD1 LEU A 104      16.280   8.004 -15.562  1.00  0.00           C  
ATOM    604  CD2 LEU A 104      17.098   7.480 -17.900  1.00  0.00           C  
ATOM    605  C   LEU A 104      13.796  10.059 -17.536  1.00  0.00           C  
ATOM    606  O   LEU A 104      14.054  10.966 -16.755  1.00  0.00           O  
ATOM    607  N   LEU A 105      13.734  10.184 -18.877  1.00  0.00           N  
ATOM    608  HN  LEU A 105      13.508   9.384 -19.434  1.00  0.00           H  
ATOM    609  CA  LEU A 105      14.033  11.450 -19.539  1.00  0.00           C  
ATOM    610  CB  LEU A 105      13.823  11.258 -21.047  1.00  0.00           C  
ATOM    611  CG  LEU A 105      14.440  12.315 -21.968  1.00  0.00           C  
ATOM    612  CD1 LEU A 105      14.844  11.698 -23.305  1.00  0.00           C  
ATOM    613  CD2 LEU A 105      13.526  13.521 -22.187  1.00  0.00           C  
ATOM    614  C   LEU A 105      13.250  12.617 -18.968  1.00  0.00           C  
ATOM    615  O   LEU A 105      13.809  13.614 -18.535  1.00  0.00           O  
ATOM    616  N   VAL A 106      11.921  12.410 -18.953  1.00  0.00           N  
ATOM    617  HN  VAL A 106      11.553  11.536 -19.273  1.00  0.00           H  
ATOM    618  CA  VAL A 106      11.039  13.457 -18.441  1.00  0.00           C  
ATOM    619  CB  VAL A 106       9.594  13.191 -18.885  1.00  0.00           C  
ATOM    620  CG1 VAL A 106       8.668  14.354 -18.531  1.00  0.00           C  
ATOM    621  CG2 VAL A 106       9.535  12.920 -20.389  1.00  0.00           C  
ATOM    622  C   VAL A 106      11.136  13.718 -16.940  1.00  0.00           C  
ATOM    623  O   VAL A 106      10.938  14.833 -16.481  1.00  0.00           O  
ATOM    624  N   ASP A 107      11.494  12.661 -16.190  1.00  0.00           N  
ATOM    625  HN  ASP A 107      11.670  11.764 -16.593  1.00  0.00           H  
ATOM    626  CA  ASP A 107      11.680  12.909 -14.757  1.00  0.00           C  
ATOM    627  CB  ASP A 107      11.608  11.608 -13.955  1.00  0.00           C  
ATOM    628  CG  ASP A 107      10.186  11.045 -13.904  1.00  0.00           C  
ATOM    629  OD1 ASP A 107       9.267  11.613 -14.508  1.00  0.00           O  
ATOM    630  OD2 ASP A 107       9.991  10.029 -13.248  1.00  0.00           O1-
ATOM    631  C   ASP A 107      12.901  13.728 -14.370  1.00  0.00           C  
ATOM    632  O   ASP A 107      12.900  14.417 -13.361  1.00  0.00           O  
ATOM    633  N   ILE A 108      13.932  13.637 -15.240  1.00  0.00           N  
ATOM    634  HN  ILE A 108      13.862  13.050 -16.046  1.00  0.00           H  
ATOM    635  CA  ILE A 108      15.133  14.450 -15.023  1.00  0.00           C  
ATOM    636  CB  ILE A 108      16.385  13.754 -15.625  1.00  0.00           C  
ATOM    637  CG2 ILE A 108      17.551  14.716 -15.914  1.00  0.00           C  
ATOM    638  CG1 ILE A 108      16.949  12.670 -14.701  1.00  0.00           C  
ATOM    639  CD1 ILE A 108      16.086  11.446 -14.429  1.00  0.00           C  
ATOM    640  C   ILE A 108      14.968  15.875 -15.539  1.00  0.00           C  
ATOM    641  O   ILE A 108      15.116  16.842 -14.803  1.00  0.00           O  
ATOM    642  N   THR A 109      14.675  15.960 -16.853  1.00  0.00           N  
ATOM    643  HN  THR A 109      14.461  15.131 -17.369  1.00  0.00           H  
ATOM    644  CA  THR A 109      14.658  17.294 -17.459  1.00  0.00           C  
ATOM    645  CB  THR A 109      15.022  17.241 -18.956  1.00  0.00           C  
ATOM    646  OG1 THR A 109      15.108  18.563 -19.501  1.00  0.00           O  
ATOM    647  HG1 THR A 109      14.350  19.039 -19.182  1.00  0.00           H  
ATOM    648  CG2 THR A 109      14.048  16.408 -19.788  1.00  0.00           C  
ATOM    649  C   THR A 109      13.375  18.070 -17.259  1.00  0.00           C  
ATOM    650  O   THR A 109      13.338  19.280 -17.448  1.00  0.00           O  
ATOM    651  N   GLU A 110      12.319  17.299 -16.922  1.00  0.00           N  
ATOM    652  HN  GLU A 110      12.443  16.323 -16.747  1.00  0.00           H  
ATOM    653  CA  GLU A 110      10.972  17.862 -16.890  1.00  0.00           C  
ATOM    654  CB  GLU A 110      10.780  18.747 -15.647  1.00  0.00           C  
ATOM    655  CG  GLU A 110      11.192  18.039 -14.346  1.00  0.00           C  
ATOM    656  CD  GLU A 110      11.033  18.916 -13.102  1.00  0.00           C  
ATOM    657  OE1 GLU A 110      10.128  19.749 -13.046  1.00  0.00           O  
ATOM    658  OE2 GLU A 110      11.817  18.766 -12.171  1.00  0.00           O1-
ATOM    659  C   GLU A 110      10.625  18.566 -18.189  1.00  0.00           C  
ATOM    660  O   GLU A 110      10.306  19.743 -18.214  1.00  0.00           O  
ATOM    661  N   SER A 111      10.755  17.771 -19.278  1.00  0.00           N  
ATOM    662  HN  SER A 111      11.074  16.828 -19.182  1.00  0.00           H  
ATOM    663  CA  SER A 111      10.371  18.256 -20.604  1.00  0.00           C  
ATOM    664  CB  SER A 111      11.397  19.239 -21.203  1.00  0.00           C  
ATOM    665  OG  SER A 111      12.537  18.546 -21.721  1.00  0.00           O  
ATOM    666  HG  SER A 111      13.194  18.542 -21.037  1.00  0.00           H  
ATOM    667  C   SER A 111      10.089  17.119 -21.571  1.00  0.00           C  
ATOM    668  O   SER A 111      10.420  15.965 -21.327  1.00  0.00           O  
ATOM    669  N   TRP A 112       9.452  17.505 -22.687  1.00  0.00           N  
ATOM    670  HN  TRP A 112       9.231  18.467 -22.843  1.00  0.00           H  
ATOM    671  CA  TRP A 112       9.072  16.495 -23.667  1.00  0.00           C  
ATOM    672  CB  TRP A 112       7.547  16.500 -23.823  1.00  0.00           C  
ATOM    673  CG  TRP A 112       7.057  15.338 -24.655  1.00  0.00           C  
ATOM    674  CD2 TRP A 112       6.952  13.954 -24.266  1.00  0.00           C  
ATOM    675  CE2 TRP A 112       6.421  13.237 -25.391  1.00  0.00           C  
ATOM    676  CE3 TRP A 112       7.271  13.259 -23.080  1.00  0.00           C  
ATOM    677  CD1 TRP A 112       6.573  15.394 -25.970  1.00  0.00           C  
ATOM    678  NE1 TRP A 112       6.195  14.161 -26.406  1.00  0.00           N  
ATOM    679  HE1 TRP A 112       5.830  13.954 -27.293  1.00  0.00           H  
ATOM    680  CZ2 TRP A 112       6.197  11.847 -25.290  1.00  0.00           C  
ATOM    681  CZ3 TRP A 112       7.043  11.870 -22.994  1.00  0.00           C  
ATOM    682  CH2 TRP A 112       6.515  11.165 -24.097  1.00  0.00           C  
ATOM    683  C   TRP A 112       9.788  16.711 -24.984  1.00  0.00           C  
ATOM    684  O   TRP A 112       9.425  17.558 -25.790  1.00  0.00           O  
ATOM    685  N   LEU A 113      10.837  15.882 -25.153  1.00  0.00           N  
ATOM    686  HN  LEU A 113      11.064  15.217 -24.442  1.00  0.00           H  
ATOM    687  CA  LEU A 113      11.603  15.954 -26.399  1.00  0.00           C  
ATOM    688  CB  LEU A 113      12.962  15.266 -26.265  1.00  0.00           C  
ATOM    689  CG  LEU A 113      13.924  15.914 -25.268  1.00  0.00           C  
ATOM    690  CD1 LEU A 113      15.257  15.167 -25.240  1.00  0.00           C  
ATOM    691  CD2 LEU A 113      14.129  17.407 -25.529  1.00  0.00           C  
ATOM    692  C   LEU A 113      10.903  15.374 -27.611  1.00  0.00           C  
ATOM    693  O   LEU A 113      11.139  15.777 -28.742  1.00  0.00           O  
ATOM    694  N   PHE A 114      10.044  14.382 -27.310  1.00  0.00           N  
ATOM    695  HN  PHE A 114       9.834  14.181 -26.354  1.00  0.00           H  
ATOM    696  CA  PHE A 114       9.420  13.619 -28.389  1.00  0.00           C  
ATOM    697  CB  PHE A 114       8.954  12.260 -27.849  1.00  0.00           C  
ATOM    698  CG  PHE A 114      10.025  11.619 -26.991  1.00  0.00           C  
ATOM    699  CD1 PHE A 114      11.197  11.106 -27.591  1.00  0.00           C  
ATOM    700  CD2 PHE A 114       9.833  11.553 -25.594  1.00  0.00           C  
ATOM    701  CE1 PHE A 114      12.191  10.524 -26.781  1.00  0.00           C  
ATOM    702  CE2 PHE A 114      10.825  10.971 -24.782  1.00  0.00           C  
ATOM    703  CZ  PHE A 114      11.994  10.461 -25.385  1.00  0.00           C  
ATOM    704  C   PHE A 114       8.303  14.375 -29.094  1.00  0.00           C  
ATOM    705  O   PHE A 114       7.964  15.495 -28.731  1.00  0.00           O  
ATOM    706  N   GLY A 115       7.755  13.721 -30.138  1.00  0.00           N  
ATOM    707  HN  GLY A 115       8.039  12.793 -30.372  1.00  0.00           H  
ATOM    708  CA  GLY A 115       6.720  14.400 -30.917  1.00  0.00           C  
ATOM    709  C   GLY A 115       5.338  14.336 -30.298  1.00  0.00           C  
ATOM    710  O   GLY A 115       5.126  13.750 -29.244  1.00  0.00           O  
ATOM    711  N   HIS A 116       4.401  14.964 -31.043  1.00  0.00           N  
ATOM    712  HN  HIS A 116       4.686  15.438 -31.875  1.00  0.00           H  
ATOM    713  CA  HIS A 116       2.985  14.934 -30.654  1.00  0.00           C  
ATOM    714  CB  HIS A 116       2.112  15.713 -31.640  1.00  0.00           C  
ATOM    715  CG  HIS A 116       2.383  17.197 -31.605  1.00  0.00           C  
ATOM    716  ND1 HIS A 116       1.860  18.027 -30.686  1.00  0.00           N  
ATOM    717  CE1 HIS A 116       2.286  19.292 -30.996  1.00  0.00           C  
ATOM    718  CD2 HIS A 116       3.150  17.944 -32.503  1.00  0.00           C  
ATOM    719  NE2 HIS A 116       3.079  19.240 -32.113  1.00  0.00           N  
ATOM    720  HE2 HIS A 116       3.507  20.003 -32.554  1.00  0.00           H  
ATOM    721  C   HIS A 116       2.422  13.529 -30.577  1.00  0.00           C  
ATOM    722  O   HIS A 116       1.690  13.166 -29.666  1.00  0.00           O  
ATOM    723  N   ALA A 117       2.830  12.751 -31.603  1.00  0.00           N  
ATOM    724  HN  ALA A 117       3.436  13.128 -32.302  1.00  0.00           H  
ATOM    725  CA  ALA A 117       2.394  11.360 -31.682  1.00  0.00           C  
ATOM    726  CB  ALA A 117       2.864  10.711 -32.985  1.00  0.00           C  
ATOM    727  C   ALA A 117       2.867  10.509 -30.525  1.00  0.00           C  
ATOM    728  O   ALA A 117       2.122   9.698 -30.003  1.00  0.00           O  
ATOM    729  N   LEU A 118       4.130  10.755 -30.125  1.00  0.00           N  
ATOM    730  HN  LEU A 118       4.672  11.467 -30.569  1.00  0.00           H  
ATOM    731  CA  LEU A 118       4.650  10.019 -28.970  1.00  0.00           C  
ATOM    732  CB  LEU A 118       6.181  10.040 -28.935  1.00  0.00           C  
ATOM    733  CG  LEU A 118       6.885   9.034 -29.860  1.00  0.00           C  
ATOM    734  CD1 LEU A 118       6.458   7.596 -29.562  1.00  0.00           C  
ATOM    735  CD2 LEU A 118       6.762   9.367 -31.349  1.00  0.00           C  
ATOM    736  C   LEU A 118       4.076  10.463 -27.634  1.00  0.00           C  
ATOM    737  O   LEU A 118       3.992   9.686 -26.693  1.00  0.00           O  
ATOM    738  N   CYS A 119       3.632  11.737 -27.611  1.00  0.00           N  
ATOM    739  HN  CYS A 119       3.767  12.330 -28.404  1.00  0.00           H  
ATOM    740  CA  CYS A 119       2.838  12.206 -26.471  1.00  0.00           C  
ATOM    741  CB  CYS A 119       2.628  13.719 -26.560  1.00  0.00           C  
ATOM    742  SG  CYS A 119       1.629  14.387 -25.207  1.00  0.00           S  
ATOM    743  C   CYS A 119       1.504  11.496 -26.308  1.00  0.00           C  
ATOM    744  O   CYS A 119       1.007  11.317 -25.205  1.00  0.00           O  
ATOM    745  N   LYS A 120       0.960  11.068 -27.462  1.00  0.00           N  
ATOM    746  HN  LYS A 120       1.399  11.272 -28.336  1.00  0.00           H  
ATOM    747  CA  LYS A 120      -0.221  10.208 -27.405  1.00  0.00           C  
ATOM    748  CB  LYS A 120      -0.923  10.157 -28.767  1.00  0.00           C  
ATOM    749  CG  LYS A 120      -1.325  11.498 -29.391  1.00  0.00           C  
ATOM    750  CD  LYS A 120      -2.288  12.297 -28.517  1.00  0.00           C  
ATOM    751  CE  LYS A 120      -3.175  13.299 -29.269  1.00  0.00           C  
ATOM    752  NZ  LYS A 120      -2.376  14.351 -29.914  1.00  0.00           N1+
ATOM    753  HZ1 LYS A 120      -1.965  13.999 -30.803  1.00  0.00           H  
ATOM    754  HZ2 LYS A 120      -1.620  14.643 -29.264  1.00  0.00           H  
ATOM    755  HZ3 LYS A 120      -2.988  15.169 -30.112  1.00  0.00           H  
ATOM    756  C   LYS A 120       0.112   8.787 -26.975  1.00  0.00           C  
ATOM    757  O   LYS A 120      -0.486   8.223 -26.068  1.00  0.00           O  
ATOM    758  N   VAL A 121       1.099   8.241 -27.713  1.00  0.00           N  
ATOM    759  HN  VAL A 121       1.620   8.832 -28.326  1.00  0.00           H  
ATOM    760  CA  VAL A 121       1.360   6.803 -27.705  1.00  0.00           C  
ATOM    761  CB  VAL A 121       2.072   6.395 -29.007  1.00  0.00           C  
ATOM    762  CG1 VAL A 121       2.497   4.924 -29.057  1.00  0.00           C  
ATOM    763  CG2 VAL A 121       1.167   6.713 -30.197  1.00  0.00           C  
ATOM    764  C   VAL A 121       2.060   6.250 -26.479  1.00  0.00           C  
ATOM    765  O   VAL A 121       1.632   5.235 -25.950  1.00  0.00           O  
ATOM    766  N   ILE A 122       3.139   6.936 -26.040  1.00  0.00           N  
ATOM    767  HN  ILE A 122       3.428   7.784 -26.482  1.00  0.00           H  
ATOM    768  CA  ILE A 122       3.828   6.432 -24.843  1.00  0.00           C  
ATOM    769  CB  ILE A 122       5.161   7.162 -24.570  1.00  0.00           C  
ATOM    770  CG2 ILE A 122       5.874   6.560 -23.352  1.00  0.00           C  
ATOM    771  CG1 ILE A 122       6.059   7.087 -25.805  1.00  0.00           C  
ATOM    772  CD1 ILE A 122       7.334   7.924 -25.685  1.00  0.00           C  
ATOM    773  C   ILE A 122       2.938   6.327 -23.604  1.00  0.00           C  
ATOM    774  O   ILE A 122       2.821   5.247 -23.038  1.00  0.00           O  
ATOM    775  N   PRO A 123       2.251   7.449 -23.228  1.00  0.00           N  
ATOM    776  CD  PRO A 123       2.440   8.845 -23.631  1.00  0.00           C  
ATOM    777  CA  PRO A 123       1.155   7.324 -22.263  1.00  0.00           C  
ATOM    778  CB  PRO A 123       0.496   8.704 -22.314  1.00  0.00           C  
ATOM    779  CG  PRO A 123       1.658   9.642 -22.601  1.00  0.00           C  
ATOM    780  C   PRO A 123       0.186   6.173 -22.484  1.00  0.00           C  
ATOM    781  O   PRO A 123       0.033   5.302 -21.638  1.00  0.00           O  
ATOM    782  N   TYR A 124      -0.440   6.197 -23.676  1.00  0.00           N  
ATOM    783  HN  TYR A 124      -0.277   6.964 -24.297  1.00  0.00           H  
ATOM    784  CA  TYR A 124      -1.388   5.144 -24.048  1.00  0.00           C  
ATOM    785  CB  TYR A 124      -1.791   5.341 -25.515  1.00  0.00           C  
ATOM    786  CG  TYR A 124      -2.733   4.264 -25.996  1.00  0.00           C  
ATOM    787  CD1 TYR A 124      -4.097   4.334 -25.649  1.00  0.00           C  
ATOM    788  CE1 TYR A 124      -4.956   3.312 -26.080  1.00  0.00           C  
ATOM    789  CD2 TYR A 124      -2.208   3.215 -26.777  1.00  0.00           C  
ATOM    790  CE2 TYR A 124      -3.065   2.191 -27.202  1.00  0.00           C  
ATOM    791  CZ  TYR A 124      -4.423   2.248 -26.834  1.00  0.00           C  
ATOM    792  OH  TYR A 124      -5.251   1.219 -27.219  1.00  0.00           O  
ATOM    793  HH  TYR A 124      -6.097   1.315 -26.801  1.00  0.00           H  
ATOM    794  C   TYR A 124      -0.938   3.711 -23.784  1.00  0.00           C  
ATOM    795  O   TYR A 124      -1.690   2.909 -23.253  1.00  0.00           O  
ATOM    796  N   LEU A 125       0.320   3.436 -24.184  1.00  0.00           N  
ATOM    797  HN  LEU A 125       0.904   4.184 -24.497  1.00  0.00           H  
ATOM    798  CA  LEU A 125       0.849   2.075 -24.070  1.00  0.00           C  
ATOM    799  CB  LEU A 125       2.146   1.918 -24.858  1.00  0.00           C  
ATOM    800  CG  LEU A 125       1.928   1.852 -26.367  1.00  0.00           C  
ATOM    801  CD1 LEU A 125       3.256   1.743 -27.111  1.00  0.00           C  
ATOM    802  CD2 LEU A 125       0.984   0.715 -26.759  1.00  0.00           C  
ATOM    803  C   LEU A 125       1.095   1.619 -22.655  1.00  0.00           C  
ATOM    804  O   LEU A 125       1.011   0.445 -22.328  1.00  0.00           O  
ATOM    805  N   GLN A 126       1.389   2.635 -21.834  1.00  0.00           N  
ATOM    806  HN  GLN A 126       1.425   3.572 -22.185  1.00  0.00           H  
ATOM    807  CA  GLN A 126       1.568   2.413 -20.411  1.00  0.00           C  
ATOM    808  CB  GLN A 126       2.305   3.641 -19.902  1.00  0.00           C  
ATOM    809  CG  GLN A 126       2.371   3.769 -18.401  1.00  0.00           C  
ATOM    810  CD  GLN A 126       3.301   2.757 -17.782  1.00  0.00           C  
ATOM    811  OE1 GLN A 126       4.506   2.909 -17.847  1.00  0.00           O  
ATOM    812  NE2 GLN A 126       2.690   1.767 -17.109  1.00  0.00           N  
ATOM    813 1HE2 GLN A 126       3.225   1.107 -16.579  1.00  0.00           H  
ATOM    814 2HE2 GLN A 126       1.693   1.695 -17.104  1.00  0.00           H  
ATOM    815  C   GLN A 126       0.256   2.138 -19.684  1.00  0.00           C  
ATOM    816  O   GLN A 126       0.178   1.288 -18.807  1.00  0.00           O  
ATOM    817  N   ALA A 127      -0.778   2.878 -20.134  1.00  0.00           N  
ATOM    818  HN  ALA A 127      -0.611   3.538 -20.865  1.00  0.00           H  
ATOM    819  CA  ALA A 127      -2.128   2.663 -19.609  1.00  0.00           C  
ATOM    820  CB  ALA A 127      -3.046   3.796 -20.062  1.00  0.00           C  
ATOM    821  C   ALA A 127      -2.735   1.328 -19.989  1.00  0.00           C  
ATOM    822  O   ALA A 127      -3.395   0.665 -19.200  1.00  0.00           O  
ATOM    823  N   VAL A 128      -2.427   0.938 -21.242  1.00  0.00           N  
ATOM    824  HN  VAL A 128      -1.906   1.543 -21.841  1.00  0.00           H  
ATOM    825  CA  VAL A 128      -2.746  -0.424 -21.665  1.00  0.00           C  
ATOM    826  CB  VAL A 128      -2.495  -0.590 -23.175  1.00  0.00           C  
ATOM    827  CG1 VAL A 128      -2.654  -2.028 -23.680  1.00  0.00           C  
ATOM    828  CG2 VAL A 128      -3.426   0.336 -23.951  1.00  0.00           C  
ATOM    829  C   VAL A 128      -1.989  -1.462 -20.857  1.00  0.00           C  
ATOM    830  O   VAL A 128      -2.557  -2.454 -20.431  1.00  0.00           O  
ATOM    831  N   SER A 129      -0.688  -1.168 -20.641  1.00  0.00           N  
ATOM    832  HN  SER A 129      -0.300  -0.319 -20.995  1.00  0.00           H  
ATOM    833  CA  SER A 129       0.150  -2.118 -19.907  1.00  0.00           C  
ATOM    834  CB  SER A 129       1.622  -1.702 -19.946  1.00  0.00           C  
ATOM    835  OG  SER A 129       2.442  -2.761 -19.445  1.00  0.00           O  
ATOM    836  HG  SER A 129       2.125  -2.978 -18.577  1.00  0.00           H  
ATOM    837  C   SER A 129      -0.285  -2.373 -18.479  1.00  0.00           C  
ATOM    838  O   SER A 129      -0.207  -3.492 -17.988  1.00  0.00           O  
ATOM    839  N   VAL A 130      -0.775  -1.288 -17.843  1.00  0.00           N  
ATOM    840  HN  VAL A 130      -0.836  -0.395 -18.290  1.00  0.00           H  
ATOM    841  CA  VAL A 130      -1.304  -1.505 -16.503  1.00  0.00           C  
ATOM    842  CB  VAL A 130      -1.407  -0.209 -15.688  1.00  0.00           C  
ATOM    843  CG1 VAL A 130      -2.486   0.775 -16.159  1.00  0.00           C  
ATOM    844  CG2 VAL A 130      -1.565  -0.571 -14.217  1.00  0.00           C  
ATOM    845  C   VAL A 130      -2.599  -2.288 -16.462  1.00  0.00           C  
ATOM    846  O   VAL A 130      -2.757  -3.180 -15.645  1.00  0.00           O  
ATOM    847  N   SER A 131      -3.509  -1.945 -17.395  1.00  0.00           N  
ATOM    848  HN  SER A 131      -3.320  -1.232 -18.071  1.00  0.00           H  
ATOM    849  CA  SER A 131      -4.784  -2.657 -17.396  1.00  0.00           C  
ATOM    850  CB  SER A 131      -5.797  -1.937 -18.281  1.00  0.00           C  
ATOM    851  OG  SER A 131      -5.223  -1.705 -19.568  1.00  0.00           O  
ATOM    852  HG  SER A 131      -5.011  -2.560 -19.920  1.00  0.00           H  
ATOM    853  C   SER A 131      -4.654  -4.122 -17.756  1.00  0.00           C  
ATOM    854  O   SER A 131      -5.356  -4.961 -17.222  1.00  0.00           O  
ATOM    855  N   VAL A 132      -3.673  -4.397 -18.639  1.00  0.00           N  
ATOM    856  HN  VAL A 132      -3.124  -3.655 -19.019  1.00  0.00           H  
ATOM    857  CA  VAL A 132      -3.317  -5.790 -18.909  1.00  0.00           C  
ATOM    858  CB  VAL A 132      -2.321  -5.877 -20.074  1.00  0.00           C  
ATOM    859  CG1 VAL A 132      -1.792  -7.289 -20.322  1.00  0.00           C  
ATOM    860  CG2 VAL A 132      -2.980  -5.368 -21.347  1.00  0.00           C  
ATOM    861  C   VAL A 132      -2.787  -6.508 -17.684  1.00  0.00           C  
ATOM    862  O   VAL A 132      -3.176  -7.631 -17.399  1.00  0.00           O  
ATOM    863  N   ALA A 133      -1.904  -5.791 -16.960  1.00  0.00           N  
ATOM    864  HN  ALA A 133      -1.661  -4.865 -17.252  1.00  0.00           H  
ATOM    865  CA  ALA A 133      -1.322  -6.357 -15.742  1.00  0.00           C  
ATOM    866  CB  ALA A 133      -0.252  -5.418 -15.183  1.00  0.00           C  
ATOM    867  C   ALA A 133      -2.322  -6.663 -14.638  1.00  0.00           C  
ATOM    868  O   ALA A 133      -2.228  -7.659 -13.933  1.00  0.00           O  
ATOM    869  N   VAL A 134      -3.305  -5.751 -14.541  1.00  0.00           N  
ATOM    870  HN  VAL A 134      -3.353  -4.998 -15.196  1.00  0.00           H  
ATOM    871  CA  VAL A 134      -4.346  -5.901 -13.530  1.00  0.00           C  
ATOM    872  CB  VAL A 134      -5.011  -4.548 -13.273  1.00  0.00           C  
ATOM    873  CG1 VAL A 134      -6.114  -4.656 -12.231  1.00  0.00           C  
ATOM    874  CG2 VAL A 134      -3.977  -3.517 -12.836  1.00  0.00           C  
ATOM    875  C   VAL A 134      -5.380  -6.956 -13.881  1.00  0.00           C  
ATOM    876  O   VAL A 134      -5.767  -7.762 -13.046  1.00  0.00           O  
ATOM    877  N   LEU A 135      -5.795  -6.920 -15.164  1.00  0.00           N  
ATOM    878  HN  LEU A 135      -5.398  -6.253 -15.792  1.00  0.00           H  
ATOM    879  CA  LEU A 135      -6.765  -7.910 -15.635  1.00  0.00           C  
ATOM    880  CB  LEU A 135      -7.358  -7.555 -17.001  1.00  0.00           C  
ATOM    881  CG  LEU A 135      -8.075  -6.207 -17.098  1.00  0.00           C  
ATOM    882  CD1 LEU A 135      -8.517  -5.912 -18.533  1.00  0.00           C  
ATOM    883  CD2 LEU A 135      -9.217  -6.070 -16.093  1.00  0.00           C  
ATOM    884  C   LEU A 135      -6.214  -9.317 -15.711  1.00  0.00           C  
ATOM    885  O   LEU A 135      -6.941 -10.286 -15.545  1.00  0.00           O  
ATOM    886  N   THR A 136      -4.884  -9.389 -15.945  1.00  0.00           N  
ATOM    887  HN  THR A 136      -4.321  -8.570 -16.047  1.00  0.00           H  
ATOM    888  CA  THR A 136      -4.301 -10.725 -15.906  1.00  0.00           C  
ATOM    889  CB  THR A 136      -2.977 -10.853 -16.688  1.00  0.00           C  
ATOM    890  OG1 THR A 136      -2.669 -12.233 -16.910  1.00  0.00           O  
ATOM    891  HG1 THR A 136      -2.456 -12.611 -16.065  1.00  0.00           H  
ATOM    892  CG2 THR A 136      -1.776 -10.151 -16.054  1.00  0.00           C  
ATOM    893  C   THR A 136      -4.205 -11.287 -14.507  1.00  0.00           C  
ATOM    894  O   THR A 136      -4.528 -12.445 -14.310  1.00  0.00           O  
ATOM    895  N   LEU A 137      -3.826 -10.413 -13.542  1.00  0.00           N  
ATOM    896  HN  LEU A 137      -3.564  -9.475 -13.772  1.00  0.00           H  
ATOM    897  CA  LEU A 137      -3.866 -10.855 -12.144  1.00  0.00           C  
ATOM    898  CB  LEU A 137      -3.281  -9.808 -11.196  1.00  0.00           C  
ATOM    899  CG  LEU A 137      -1.771  -9.608 -11.318  1.00  0.00           C  
ATOM    900  CD1 LEU A 137      -1.295  -8.488 -10.398  1.00  0.00           C  
ATOM    901  CD2 LEU A 137      -0.987 -10.899 -11.076  1.00  0.00           C  
ATOM    902  C   LEU A 137      -5.253 -11.225 -11.663  1.00  0.00           C  
ATOM    903  O   LEU A 137      -5.434 -12.156 -10.890  1.00  0.00           O  
ATOM    904  N   SER A 138      -6.228 -10.459 -12.194  1.00  0.00           N  
ATOM    905  HN  SER A 138      -5.994  -9.733 -12.840  1.00  0.00           H  
ATOM    906  CA  SER A 138      -7.624 -10.753 -11.887  1.00  0.00           C  
ATOM    907  CB  SER A 138      -8.539  -9.618 -12.345  1.00  0.00           C  
ATOM    908  OG  SER A 138      -8.190  -8.419 -11.650  1.00  0.00           O  
ATOM    909  HG  SER A 138      -7.295  -8.213 -11.888  1.00  0.00           H  
ATOM    910  C   SER A 138      -8.105 -12.076 -12.435  1.00  0.00           C  
ATOM    911  O   SER A 138      -8.873 -12.772 -11.787  1.00  0.00           O  
ATOM    912  N   PHE A 139      -7.589 -12.414 -13.638  1.00  0.00           N  
ATOM    913  HN  PHE A 139      -6.968 -11.806 -14.132  1.00  0.00           H  
ATOM    914  CA  PHE A 139      -7.914 -13.742 -14.147  1.00  0.00           C  
ATOM    915  CB  PHE A 139      -7.781 -13.839 -15.675  1.00  0.00           C  
ATOM    916  CG  PHE A 139      -8.560 -15.044 -16.174  1.00  0.00           C  
ATOM    917  CD1 PHE A 139      -7.958 -16.322 -16.170  1.00  0.00           C  
ATOM    918  CD2 PHE A 139      -9.890 -14.876 -16.615  1.00  0.00           C  
ATOM    919  CE1 PHE A 139      -8.690 -17.447 -16.593  1.00  0.00           C  
ATOM    920  CE2 PHE A 139     -10.628 -16.000 -17.041  1.00  0.00           C  
ATOM    921  CZ  PHE A 139     -10.022 -17.274 -17.021  1.00  0.00           C  
ATOM    922  C   PHE A 139      -7.176 -14.878 -13.461  1.00  0.00           C  
ATOM    923  O   PHE A 139      -7.731 -15.954 -13.305  1.00  0.00           O  
ATOM    924  N   ILE A 140      -5.925 -14.606 -13.028  1.00  0.00           N  
ATOM    925  HN  ILE A 140      -5.517 -13.702 -13.142  1.00  0.00           H  
ATOM    926  CA  ILE A 140      -5.243 -15.684 -12.304  1.00  0.00           C  
ATOM    927  CB  ILE A 140      -3.751 -15.428 -12.038  1.00  0.00           C  
ATOM    928  CG2 ILE A 140      -3.085 -16.775 -11.780  1.00  0.00           C  
ATOM    929  CG1 ILE A 140      -3.031 -14.737 -13.188  1.00  0.00           C  
ATOM    930  CD1 ILE A 140      -1.577 -14.359 -12.896  1.00  0.00           C  
ATOM    931  C   ILE A 140      -5.927 -16.025 -10.992  1.00  0.00           C  
ATOM    932  O   ILE A 140      -6.136 -17.184 -10.667  1.00  0.00           O  
ATOM    933  N   ALA A 141      -6.311 -14.940 -10.286  1.00  0.00           N  
ATOM    934  HN  ALA A 141      -6.098 -14.026 -10.631  1.00  0.00           H  
ATOM    935  CA  ALA A 141      -7.088 -15.100  -9.056  1.00  0.00           C  
ATOM    936  CB  ALA A 141      -7.352 -13.748  -8.400  1.00  0.00           C  
ATOM    937  C   ALA A 141      -8.432 -15.763  -9.264  1.00  0.00           C  
ATOM    938  O   ALA A 141      -8.868 -16.588  -8.475  1.00  0.00           O  
ATOM    939  N   LEU A 142      -9.049 -15.364 -10.396  1.00  0.00           N  
ATOM    940  HN  LEU A 142      -8.625 -14.664 -10.970  1.00  0.00           H  
ATOM    941  CA  LEU A 142     -10.335 -15.929 -10.796  1.00  0.00           C  
ATOM    942  CB  LEU A 142     -10.829 -15.215 -12.055  1.00  0.00           C  
ATOM    943  CG  LEU A 142     -12.340 -15.201 -12.275  1.00  0.00           C  
ATOM    944  CD1 LEU A 142     -13.089 -14.495 -11.142  1.00  0.00           C  
ATOM    945  CD2 LEU A 142     -12.687 -14.610 -13.642  1.00  0.00           C  
ATOM    946  C   LEU A 142     -10.297 -17.430 -11.009  1.00  0.00           C  
ATOM    947  O   LEU A 142     -11.122 -18.168 -10.504  1.00  0.00           O  
ATOM    948  N   ASP A 143      -9.258 -17.831 -11.770  1.00  0.00           N  
ATOM    949  HN  ASP A 143      -8.596 -17.156 -12.083  1.00  0.00           H  
ATOM    950  CA  ASP A 143      -9.039 -19.237 -12.102  1.00  0.00           C  
ATOM    951  CB  ASP A 143      -7.912 -19.355 -13.136  1.00  0.00           C  
ATOM    952  CG  ASP A 143      -7.939 -20.678 -13.896  1.00  0.00           C  
ATOM    953  OD1 ASP A 143      -8.327 -21.714 -13.345  1.00  0.00           O  
ATOM    954  OD2 ASP A 143      -7.569 -20.670 -15.059  1.00  0.00           O1-
ATOM    955  C   ASP A 143      -8.722 -20.088 -10.891  1.00  0.00           C  
ATOM    956  O   ASP A 143      -9.241 -21.183 -10.718  1.00  0.00           O  
ATOM    957  N   ARG A 144      -7.857 -19.506 -10.035  1.00  0.00           N  
ATOM    958  HN  ARG A 144      -7.478 -18.603 -10.236  1.00  0.00           H  
ATOM    959  CA  ARG A 144      -7.567 -20.173  -8.767  1.00  0.00           C  
ATOM    960  CB  ARG A 144      -6.519 -19.419  -7.953  1.00  0.00           C  
ATOM    961  CG  ARG A 144      -5.120 -19.328  -8.556  1.00  0.00           C  
ATOM    962  CD  ARG A 144      -4.327 -20.635  -8.652  1.00  0.00           C  
ATOM    963  NE  ARG A 144      -4.480 -21.272  -9.959  1.00  0.00           N  
ATOM    964  HE  ARG A 144      -4.034 -20.874 -10.760  1.00  0.00           H  
ATOM    965  CZ  ARG A 144      -5.222 -22.387 -10.094  1.00  0.00           C  
ATOM    966  NH1 ARG A 144      -5.812 -22.939  -9.038  1.00  0.00           N1+
ATOM    967 1HH1 ARG A 144      -5.710 -22.526  -8.131  1.00  0.00           H  
ATOM    968 2HH1 ARG A 144      -6.368 -23.762  -9.141  1.00  0.00           H  
ATOM    969  NH2 ARG A 144      -5.367 -22.935 -11.296  1.00  0.00           N  
ATOM    970 1HH2 ARG A 144      -4.913 -22.528 -12.088  1.00  0.00           H  
ATOM    971 2HH2 ARG A 144      -5.933 -23.751 -11.418  1.00  0.00           H  
ATOM    972  C   ARG A 144      -8.797 -20.394  -7.918  1.00  0.00           C  
ATOM    973  O   ARG A 144      -8.971 -21.433  -7.306  1.00  0.00           O  
ATOM    974  N   TRP A 145      -9.664 -19.372  -7.953  1.00  0.00           N  
ATOM    975  HN  TRP A 145      -9.450 -18.556  -8.490  1.00  0.00           H  
ATOM    976  CA  TRP A 145     -10.933 -19.471  -7.245  1.00  0.00           C  
ATOM    977  CB  TRP A 145     -11.514 -18.058  -7.163  1.00  0.00           C  
ATOM    978  CG  TRP A 145     -12.821 -18.041  -6.418  1.00  0.00           C  
ATOM    979  CD2 TRP A 145     -14.133 -18.034  -7.003  1.00  0.00           C  
ATOM    980  CE2 TRP A 145     -15.078 -18.018  -5.923  1.00  0.00           C  
ATOM    981  CE3 TRP A 145     -14.580 -18.021  -8.339  1.00  0.00           C  
ATOM    982  CD1 TRP A 145     -13.023 -18.042  -5.030  1.00  0.00           C  
ATOM    983  NE1 TRP A 145     -14.352 -18.034  -4.737  1.00  0.00           N  
ATOM    984  HE1 TRP A 145     -14.740 -18.044  -3.837  1.00  0.00           H  
ATOM    985  CZ2 TRP A 145     -16.459 -18.005  -6.209  1.00  0.00           C  
ATOM    986  CZ3 TRP A 145     -15.962 -18.006  -8.608  1.00  0.00           C  
ATOM    987  CH2 TRP A 145     -16.898 -17.992  -7.550  1.00  0.00           C  
ATOM    988  C   TRP A 145     -11.902 -20.514  -7.803  1.00  0.00           C  
ATOM    989  O   TRP A 145     -12.520 -21.258  -7.054  1.00  0.00           O  
ATOM    990  N   TYR A 146     -11.988 -20.562  -9.151  1.00  0.00           N  
ATOM    991  HN  TYR A 146     -11.432 -19.955  -9.717  1.00  0.00           H  
ATOM    992  CA  TYR A 146     -12.868 -21.565  -9.761  1.00  0.00           C  
ATOM    993  CB  TYR A 146     -13.045 -21.333 -11.267  1.00  0.00           C  
ATOM    994  CG  TYR A 146     -14.005 -20.200 -11.546  1.00  0.00           C  
ATOM    995  CD1 TYR A 146     -15.393 -20.417 -11.412  1.00  0.00           C  
ATOM    996  CE1 TYR A 146     -16.278 -19.356 -11.673  1.00  0.00           C  
ATOM    997  CD2 TYR A 146     -13.485 -18.956 -11.946  1.00  0.00           C  
ATOM    998  CE2 TYR A 146     -14.367 -17.895 -12.195  1.00  0.00           C  
ATOM    999  CZ  TYR A 146     -15.751 -18.102 -12.044  1.00  0.00           C  
ATOM   1000  OH  TYR A 146     -16.612 -17.045 -12.257  1.00  0.00           O  
ATOM   1001  HH  TYR A 146     -16.124 -16.232 -12.296  1.00  0.00           H  
ATOM   1002  C   TYR A 146     -12.435 -23.000  -9.531  1.00  0.00           C  
ATOM   1003  O   TYR A 146     -13.231 -23.857  -9.175  1.00  0.00           O  
ATOM   1004  N   ALA A 147     -11.124 -23.215  -9.747  1.00  0.00           N  
ATOM   1005  HN  ALA A 147     -10.533 -22.443  -9.978  1.00  0.00           H  
ATOM   1006  CA  ALA A 147     -10.586 -24.570  -9.629  1.00  0.00           C  
ATOM   1007  CB  ALA A 147      -9.201 -24.651 -10.281  1.00  0.00           C  
ATOM   1008  C   ALA A 147     -10.490 -25.084  -8.203  1.00  0.00           C  
ATOM   1009  O   ALA A 147     -10.845 -26.215  -7.899  1.00  0.00           O  
ATOM   1010  N   ILE A 148      -9.986 -24.184  -7.339  1.00  0.00           N  
ATOM   1011  HN  ILE A 148      -9.760 -23.265  -7.661  1.00  0.00           H  
ATOM   1012  CA  ILE A 148      -9.779 -24.540  -5.935  1.00  0.00           C  
ATOM   1013  CB  ILE A 148      -8.674 -23.636  -5.360  1.00  0.00           C  
ATOM   1014  CG2 ILE A 148      -8.559 -23.670  -3.833  1.00  0.00           C  
ATOM   1015  CG1 ILE A 148      -7.339 -24.028  -5.995  1.00  0.00           C  
ATOM   1016  CD1 ILE A 148      -6.218 -23.032  -5.696  1.00  0.00           C  
ATOM   1017  C   ILE A 148     -11.051 -24.532  -5.100  1.00  0.00           C  
ATOM   1018  O   ILE A 148     -11.398 -25.533  -4.487  1.00  0.00           O  
ATOM   1019  N   CYS A 149     -11.724 -23.362  -5.093  1.00  0.00           N  
ATOM   1020  HN  CYS A 149     -11.436 -22.589  -5.660  1.00  0.00           H  
ATOM   1021  CA  CYS A 149     -12.865 -23.244  -4.181  1.00  0.00           C  
ATOM   1022  CB  CYS A 149     -13.271 -21.783  -3.983  1.00  0.00           C  
ATOM   1023  SG  CYS A 149     -11.946 -20.780  -3.267  1.00  0.00           S  
ATOM   1024  C   CYS A 149     -14.084 -24.080  -4.519  1.00  0.00           C  
ATOM   1025  O   CYS A 149     -14.861 -24.436  -3.643  1.00  0.00           O  
ATOM   1026  N   HIS A 150     -14.210 -24.384  -5.825  1.00  0.00           N  
ATOM   1027  HN  HIS A 150     -13.529 -24.097  -6.498  1.00  0.00           H  
ATOM   1028  CA  HIS A 150     -15.361 -25.194  -6.215  1.00  0.00           C  
ATOM   1029  CB  HIS A 150     -15.949 -24.705  -7.536  1.00  0.00           C  
ATOM   1030  CG  HIS A 150     -16.538 -23.325  -7.413  1.00  0.00           C  
ATOM   1031  ND1 HIS A 150     -17.813 -23.102  -7.054  1.00  0.00           N  
ATOM   1032  HD1 HIS A 150     -18.480 -23.783  -6.827  1.00  0.00           H  
ATOM   1033  CD2 HIS A 150     -15.907 -22.102  -7.653  1.00  0.00           C  
ATOM   1034  NE2 HIS A 150     -16.828 -21.134  -7.434  1.00  0.00           N  
ATOM   1035  CE1 HIS A 150     -17.999 -21.745  -7.066  1.00  0.00           C  
ATOM   1036  C   HIS A 150     -15.064 -26.678  -6.338  1.00  0.00           C  
ATOM   1037  O   HIS A 150     -14.252 -27.106  -7.148  1.00  0.00           O  
ATOM   1038  N   PRO A 151     -15.807 -27.465  -5.514  1.00  0.00           N  
ATOM   1039  CD  PRO A 151     -16.657 -27.030  -4.406  1.00  0.00           C  
ATOM   1040  CA  PRO A 151     -15.856 -28.916  -5.735  1.00  0.00           C  
ATOM   1041  CB  PRO A 151     -16.479 -29.411  -4.427  1.00  0.00           C  
ATOM   1042  CG  PRO A 151     -17.408 -28.284  -3.975  1.00  0.00           C  
ATOM   1043  C   PRO A 151     -16.700 -29.220  -6.965  1.00  0.00           C  
ATOM   1044  O   PRO A 151     -17.220 -28.307  -7.591  1.00  0.00           O  
ATOM   1045  N   LEU A 152     -16.788 -30.539  -7.269  1.00  0.00           N  
ATOM   1046  HN  LEU A 152     -16.332 -31.183  -6.657  1.00  0.00           H  
ATOM   1047  CA  LEU A 152     -17.345 -31.045  -8.536  1.00  0.00           C  
ATOM   1048  CB  LEU A 152     -18.741 -30.474  -8.871  1.00  0.00           C  
ATOM   1049  CG  LEU A 152     -19.801 -30.596  -7.774  1.00  0.00           C  
ATOM   1050  CD1 LEU A 152     -21.041 -29.768  -8.114  1.00  0.00           C  
ATOM   1051  CD2 LEU A 152     -20.152 -32.050  -7.458  1.00  0.00           C  
ATOM   1052  C   LEU A 152     -16.356 -30.850  -9.679  1.00  0.00           C  
ATOM   1053  O   LEU A 152     -15.172 -30.649  -9.437  1.00  0.00           O  
ATOM   1054  N   LEU A 153     -16.872 -30.909 -10.928  1.00  0.00           N  
ATOM   1055  HN  LEU A 153     -17.840 -31.091 -11.096  1.00  0.00           H  
ATOM   1056  CA  LEU A 153     -15.982 -30.670 -12.068  1.00  0.00           C  
ATOM   1057  CB  LEU A 153     -16.579 -31.234 -13.361  1.00  0.00           C  
ATOM   1058  CG  LEU A 153     -16.946 -32.719 -13.317  1.00  0.00           C  
ATOM   1059  CD1 LEU A 153     -17.602 -33.160 -14.625  1.00  0.00           C  
ATOM   1060  CD2 LEU A 153     -15.756 -33.610 -12.952  1.00  0.00           C  
ATOM   1061  C   LEU A 153     -15.625 -29.209 -12.285  1.00  0.00           C  
ATOM   1062  O   LEU A 153     -16.248 -28.502 -13.068  1.00  0.00           O  
ATOM   1063  N   PHE A 154     -14.572 -28.793 -11.558  1.00  0.00           N  
ATOM   1064  HN  PHE A 154     -14.137 -29.399 -10.892  1.00  0.00           H  
ATOM   1065  CA  PHE A 154     -14.124 -27.417 -11.740  1.00  0.00           C  
ATOM   1066  CB  PHE A 154     -14.518 -26.545 -10.552  1.00  0.00           C  
ATOM   1067  CG  PHE A 154     -15.959 -26.116 -10.698  1.00  0.00           C  
ATOM   1068  CD1 PHE A 154     -16.258 -24.914 -11.377  1.00  0.00           C  
ATOM   1069  CD2 PHE A 154     -16.983 -26.917 -10.151  1.00  0.00           C  
ATOM   1070  CE1 PHE A 154     -17.600 -24.504 -11.499  1.00  0.00           C  
ATOM   1071  CE2 PHE A 154     -18.325 -26.509 -10.269  1.00  0.00           C  
ATOM   1072  CZ  PHE A 154     -18.619 -25.303 -10.939  1.00  0.00           C  
ATOM   1073  C   PHE A 154     -12.652 -27.297 -12.043  1.00  0.00           C  
ATOM   1074  O   PHE A 154     -11.777 -27.592 -11.238  1.00  0.00           O  
ATOM   1075  N   LYS A 155     -12.452 -26.845 -13.293  1.00  0.00           N  
ATOM   1076  HN  LYS A 155     -13.247 -26.616 -13.854  1.00  0.00           H  
ATOM   1077  CA  LYS A 155     -11.119 -26.728 -13.872  1.00  0.00           C  
ATOM   1078  CB  LYS A 155     -10.601 -28.134 -14.231  1.00  0.00           C  
ATOM   1079  CG  LYS A 155      -9.107 -28.203 -14.566  1.00  0.00           C  
ATOM   1080  CD  LYS A 155      -8.547 -29.611 -14.750  1.00  0.00           C  
ATOM   1081  CE  LYS A 155      -7.087 -29.559 -15.205  1.00  0.00           C  
ATOM   1082  NZ  LYS A 155      -6.474 -30.887 -15.061  1.00  0.00           N1+
ATOM   1083  HZ1 LYS A 155      -7.060 -31.596 -15.546  1.00  0.00           H  
ATOM   1084  HZ2 LYS A 155      -6.395 -31.128 -14.052  1.00  0.00           H  
ATOM   1085  HZ3 LYS A 155      -5.523 -30.869 -15.482  1.00  0.00           H  
ATOM   1086  C   LYS A 155     -11.184 -25.805 -15.079  1.00  0.00           C  
ATOM   1087  O   LYS A 155     -12.252 -25.540 -15.618  1.00  0.00           O  
ATOM   1088  N   SER A 156      -9.995 -25.326 -15.478  1.00  0.00           N  
ATOM   1089  HN  SER A 156      -9.155 -25.565 -14.994  1.00  0.00           H  
ATOM   1090  CA  SER A 156      -9.941 -24.484 -16.665  1.00  0.00           C  
ATOM   1091  CB  SER A 156      -9.516 -23.078 -16.265  1.00  0.00           C  
ATOM   1092  OG  SER A 156     -10.472 -22.524 -15.355  1.00  0.00           O  
ATOM   1093  HG  SER A 156      -9.981 -22.241 -14.591  1.00  0.00           H  
ATOM   1094  C   SER A 156      -8.985 -25.045 -17.693  1.00  0.00           C  
ATOM   1095  O   SER A 156      -7.982 -25.664 -17.362  1.00  0.00           O  
ATOM   1096  N   THR A 157      -9.351 -24.797 -18.964  1.00  0.00           N  
ATOM   1097  HN  THR A 157     -10.181 -24.278 -19.165  1.00  0.00           H  
ATOM   1098  CA  THR A 157      -8.442 -25.235 -20.020  1.00  0.00           C  
ATOM   1099  CB  THR A 157      -9.202 -26.024 -21.107  1.00  0.00           C  
ATOM   1100  OG1 THR A 157      -8.286 -26.622 -22.031  1.00  0.00           O  
ATOM   1101  HG1 THR A 157      -8.806 -27.119 -22.651  1.00  0.00           H  
ATOM   1102  CG2 THR A 157     -10.238 -25.188 -21.860  1.00  0.00           C  
ATOM   1103  C   THR A 157      -7.628 -24.089 -20.596  1.00  0.00           C  
ATOM   1104  O   THR A 157      -7.919 -22.917 -20.385  1.00  0.00           O  
ATOM   1105  N   ALA A 158      -6.580 -24.499 -21.338  1.00  0.00           N  
ATOM   1106  HN  ALA A 158      -6.473 -25.476 -21.523  1.00  0.00           H  
ATOM   1107  CA  ALA A 158      -5.693 -23.515 -21.953  1.00  0.00           C  
ATOM   1108  CB  ALA A 158      -4.414 -24.180 -22.466  1.00  0.00           C  
ATOM   1109  C   ALA A 158      -6.316 -22.724 -23.088  1.00  0.00           C  
ATOM   1110  O   ALA A 158      -5.875 -21.630 -23.403  1.00  0.00           O  
ATOM   1111  N   ARG A 159      -7.382 -23.316 -23.670  1.00  0.00           N  
ATOM   1112  HN  ARG A 159      -7.691 -24.215 -23.363  1.00  0.00           H  
ATOM   1113  CA  ARG A 159      -8.125 -22.570 -24.686  1.00  0.00           C  
ATOM   1114  CB  ARG A 159      -8.957 -23.526 -25.542  1.00  0.00           C  
ATOM   1115  CG  ARG A 159      -9.373 -22.918 -26.884  1.00  0.00           C  
ATOM   1116  CD  ARG A 159      -8.164 -22.456 -27.699  1.00  0.00           C  
ATOM   1117  NE  ARG A 159      -8.567 -21.954 -29.011  1.00  0.00           N  
ATOM   1118  HE  ARG A 159      -9.467 -22.181 -29.382  1.00  0.00           H  
ATOM   1119  CZ  ARG A 159      -7.681 -21.282 -29.774  1.00  0.00           C  
ATOM   1120  NH1 ARG A 159      -6.484 -20.945 -29.298  1.00  0.00           N1+
ATOM   1121 1HH1 ARG A 159      -6.239 -21.165 -28.354  1.00  0.00           H  
ATOM   1122 2HH1 ARG A 159      -5.825 -20.470 -29.879  1.00  0.00           H  
ATOM   1123  NH2 ARG A 159      -8.006 -20.961 -31.024  1.00  0.00           N  
ATOM   1124 1HH2 ARG A 159      -8.900 -21.211 -31.395  1.00  0.00           H  
ATOM   1125 2HH2 ARG A 159      -7.354 -20.472 -31.604  1.00  0.00           H  
ATOM   1126  C   ARG A 159      -8.973 -21.433 -24.133  1.00  0.00           C  
ATOM   1127  O   ARG A 159      -9.058 -20.360 -24.717  1.00  0.00           O  
ATOM   1128  N   ARG A 160      -9.552 -21.708 -22.940  1.00  0.00           N  
ATOM   1129  HN  ARG A 160      -9.445 -22.610 -22.524  1.00  0.00           H  
ATOM   1130  CA  ARG A 160     -10.198 -20.622 -22.195  1.00  0.00           C  
ATOM   1131  CB  ARG A 160     -10.854 -21.114 -20.905  1.00  0.00           C  
ATOM   1132  CG  ARG A 160     -12.026 -22.078 -21.082  1.00  0.00           C  
ATOM   1133  CD  ARG A 160     -12.492 -22.712 -19.761  1.00  0.00           C  
ATOM   1134  NE  ARG A 160     -13.339 -21.832 -18.949  1.00  0.00           N  
ATOM   1135  HE  ARG A 160     -14.324 -21.808 -19.120  1.00  0.00           H  
ATOM   1136  CZ  ARG A 160     -12.853 -21.078 -17.938  1.00  0.00           C  
ATOM   1137  NH1 ARG A 160     -11.548 -20.998 -17.704  1.00  0.00           N1+
ATOM   1138 1HH1 ARG A 160     -10.903 -21.487 -18.290  1.00  0.00           H  
ATOM   1139 2HH1 ARG A 160     -11.200 -20.451 -16.943  1.00  0.00           H  
ATOM   1140  NH2 ARG A 160     -13.691 -20.401 -17.159  1.00  0.00           N  
ATOM   1141 1HH2 ARG A 160     -14.678 -20.453 -17.316  1.00  0.00           H  
ATOM   1142 2HH2 ARG A 160     -13.340 -19.840 -16.409  1.00  0.00           H  
ATOM   1143  C   ARG A 160      -9.219 -19.531 -21.825  1.00  0.00           C  
ATOM   1144  O   ARG A 160      -9.523 -18.351 -21.915  1.00  0.00           O  
ATOM   1145  N   ALA A 161      -8.008 -19.999 -21.445  1.00  0.00           N  
ATOM   1146  HN  ALA A 161      -7.862 -20.987 -21.374  1.00  0.00           H  
ATOM   1147  CA  ALA A 161      -6.911 -19.076 -21.154  1.00  0.00           C  
ATOM   1148  CB  ALA A 161      -5.653 -19.829 -20.724  1.00  0.00           C  
ATOM   1149  C   ALA A 161      -6.525 -18.165 -22.302  1.00  0.00           C  
ATOM   1150  O   ALA A 161      -6.275 -16.986 -22.100  1.00  0.00           O  
ATOM   1151  N   ARG A 162      -6.512 -18.756 -23.518  1.00  0.00           N  
ATOM   1152  HN  ARG A 162      -6.735 -19.727 -23.597  1.00  0.00           H  
ATOM   1153  CA  ARG A 162      -6.209 -17.957 -24.711  1.00  0.00           C  
ATOM   1154  CB  ARG A 162      -6.148 -18.807 -25.983  1.00  0.00           C  
ATOM   1155  CG  ARG A 162      -5.130 -19.944 -25.998  1.00  0.00           C  
ATOM   1156  CD  ARG A 162      -3.673 -19.495 -25.879  1.00  0.00           C  
ATOM   1157  NE  ARG A 162      -2.789 -20.658 -25.964  1.00  0.00           N  
ATOM   1158  HE  ARG A 162      -2.509 -21.008 -26.858  1.00  0.00           H  
ATOM   1159  CZ  ARG A 162      -2.442 -21.346 -24.856  1.00  0.00           C  
ATOM   1160  NH1 ARG A 162      -2.769 -20.902 -23.643  1.00  0.00           N1+
ATOM   1161 1HH1 ARG A 162      -3.272 -20.043 -23.546  1.00  0.00           H  
ATOM   1162 2HH1 ARG A 162      -2.517 -21.417 -22.824  1.00  0.00           H  
ATOM   1163  NH2 ARG A 162      -1.766 -22.485 -24.988  1.00  0.00           N  
ATOM   1164 1HH2 ARG A 162      -1.531 -22.827 -25.898  1.00  0.00           H  
ATOM   1165 2HH2 ARG A 162      -1.485 -23.008 -24.183  1.00  0.00           H  
ATOM   1166  C   ARG A 162      -7.216 -16.853 -24.956  1.00  0.00           C  
ATOM   1167  O   ARG A 162      -6.867 -15.711 -25.222  1.00  0.00           O  
ATOM   1168  N   GLY A 163      -8.495 -17.269 -24.830  1.00  0.00           N  
ATOM   1169  HN  GLY A 163      -8.685 -18.219 -24.577  1.00  0.00           H  
ATOM   1170  CA  GLY A 163      -9.600 -16.328 -25.004  1.00  0.00           C  
ATOM   1171  C   GLY A 163      -9.671 -15.257 -23.933  1.00  0.00           C  
ATOM   1172  O   GLY A 163     -10.112 -14.139 -24.168  1.00  0.00           O  
ATOM   1173  N   SER A 164      -9.173 -15.651 -22.743  1.00  0.00           N  
ATOM   1174  HN  SER A 164      -8.821 -16.580 -22.631  1.00  0.00           H  
ATOM   1175  CA  SER A 164      -9.031 -14.671 -21.671  1.00  0.00           C  
ATOM   1176  CB  SER A 164      -8.705 -15.355 -20.348  1.00  0.00           C  
ATOM   1177  OG  SER A 164      -9.733 -16.293 -20.030  1.00  0.00           O  
ATOM   1178  HG  SER A 164      -9.854 -16.836 -20.797  1.00  0.00           H  
ATOM   1179  C   SER A 164      -7.999 -13.611 -21.980  1.00  0.00           C  
ATOM   1180  O   SER A 164      -8.258 -12.431 -21.817  1.00  0.00           O  
ATOM   1181  N   ILE A 165      -6.838 -14.087 -22.483  1.00  0.00           N  
ATOM   1182  HN  ILE A 165      -6.718 -15.074 -22.581  1.00  0.00           H  
ATOM   1183  CA  ILE A 165      -5.771 -13.180 -22.922  1.00  0.00           C  
ATOM   1184  CB  ILE A 165      -4.562 -13.996 -23.419  1.00  0.00           C  
ATOM   1185  CG2 ILE A 165      -3.445 -13.108 -23.982  1.00  0.00           C  
ATOM   1186  CG1 ILE A 165      -4.005 -14.844 -22.278  1.00  0.00           C  
ATOM   1187  CD1 ILE A 165      -3.614 -13.997 -21.073  1.00  0.00           C  
ATOM   1188  C   ILE A 165      -6.218 -12.175 -23.971  1.00  0.00           C  
ATOM   1189  O   ILE A 165      -5.946 -10.986 -23.876  1.00  0.00           O  
ATOM   1190  N   LEU A 166      -6.951 -12.724 -24.961  1.00  0.00           N  
ATOM   1191  HN  LEU A 166      -7.123 -13.709 -24.959  1.00  0.00           H  
ATOM   1192  CA  LEU A 166      -7.505 -11.888 -26.024  1.00  0.00           C  
ATOM   1193  CB  LEU A 166      -8.153 -12.797 -27.083  1.00  0.00           C  
ATOM   1194  CG  LEU A 166      -8.542 -12.163 -28.432  1.00  0.00           C  
ATOM   1195  CD1 LEU A 166      -9.906 -11.466 -28.410  1.00  0.00           C  
ATOM   1196  CD2 LEU A 166      -7.430 -11.280 -29.004  1.00  0.00           C  
ATOM   1197  C   LEU A 166      -8.444 -10.810 -25.509  1.00  0.00           C  
ATOM   1198  O   LEU A 166      -8.343  -9.647 -25.877  1.00  0.00           O  
ATOM   1199  N   GLY A 167      -9.340 -11.258 -24.604  1.00  0.00           N  
ATOM   1200  HN  GLY A 167      -9.375 -12.232 -24.380  1.00  0.00           H  
ATOM   1201  CA  GLY A 167     -10.263 -10.325 -23.957  1.00  0.00           C  
ATOM   1202  C   GLY A 167      -9.581  -9.220 -23.171  1.00  0.00           C  
ATOM   1203  O   GLY A 167      -9.953  -8.059 -23.246  1.00  0.00           O  
ATOM   1204  N   ILE A 168      -8.533  -9.643 -22.437  1.00  0.00           N  
ATOM   1205  HN  ILE A 168      -8.297 -10.612 -22.458  1.00  0.00           H  
ATOM   1206  CA  ILE A 168      -7.711  -8.707 -21.668  1.00  0.00           C  
ATOM   1207  CB  ILE A 168      -6.664  -9.488 -20.850  1.00  0.00           C  
ATOM   1208  CG2 ILE A 168      -5.616  -8.573 -20.204  1.00  0.00           C  
ATOM   1209  CG1 ILE A 168      -7.382 -10.293 -19.764  1.00  0.00           C  
ATOM   1210  CD1 ILE A 168      -6.472 -11.292 -19.046  1.00  0.00           C  
ATOM   1211  C   ILE A 168      -7.081  -7.619 -22.522  1.00  0.00           C  
ATOM   1212  O   ILE A 168      -7.209  -6.444 -22.216  1.00  0.00           O  
ATOM   1213  N   TRP A 169      -6.426  -8.061 -23.617  1.00  0.00           N  
ATOM   1214  HN  TRP A 169      -6.402  -9.040 -23.822  1.00  0.00           H  
ATOM   1215  CA  TRP A 169      -5.784  -7.090 -24.508  1.00  0.00           C  
ATOM   1216  CB  TRP A 169      -4.915  -7.779 -25.563  1.00  0.00           C  
ATOM   1217  CG  TRP A 169      -3.589  -8.208 -24.979  1.00  0.00           C  
ATOM   1218  CD2 TRP A 169      -2.449  -7.380 -24.664  1.00  0.00           C  
ATOM   1219  CE2 TRP A 169      -1.427  -8.247 -24.144  1.00  0.00           C  
ATOM   1220  CE3 TRP A 169      -2.213  -5.992 -24.750  1.00  0.00           C  
ATOM   1221  CD1 TRP A 169      -3.196  -9.514 -24.660  1.00  0.00           C  
ATOM   1222  NE1 TRP A 169      -1.926  -9.542 -24.174  1.00  0.00           N  
ATOM   1223  HE1 TRP A 169      -1.442 -10.342 -23.875  1.00  0.00           H  
ATOM   1224  CZ2 TRP A 169      -0.183  -7.709 -23.750  1.00  0.00           C  
ATOM   1225  CZ3 TRP A 169      -0.966  -5.466 -24.348  1.00  0.00           C  
ATOM   1226  CH2 TRP A 169       0.040  -6.319 -23.843  1.00  0.00           C  
ATOM   1227  C   TRP A 169      -6.729  -6.137 -25.216  1.00  0.00           C  
ATOM   1228  O   TRP A 169      -6.463  -4.948 -25.323  1.00  0.00           O  
ATOM   1229  N   ALA A 170      -7.847  -6.720 -25.695  1.00  0.00           N  
ATOM   1230  HN  ALA A 170      -8.020  -7.687 -25.512  1.00  0.00           H  
ATOM   1231  CA  ALA A 170      -8.810  -5.919 -26.455  1.00  0.00           C  
ATOM   1232  CB  ALA A 170      -9.821  -6.819 -27.168  1.00  0.00           C  
ATOM   1233  C   ALA A 170      -9.568  -4.899 -25.627  1.00  0.00           C  
ATOM   1234  O   ALA A 170      -9.778  -3.765 -26.039  1.00  0.00           O  
ATOM   1235  N   VAL A 171      -9.941  -5.352 -24.412  1.00  0.00           N  
ATOM   1236  HN  VAL A 171      -9.737  -6.292 -24.141  1.00  0.00           H  
ATOM   1237  CA  VAL A 171     -10.546  -4.419 -23.460  1.00  0.00           C  
ATOM   1238  CB  VAL A 171     -11.179  -5.179 -22.282  1.00  0.00           C  
ATOM   1239  CG1 VAL A 171     -11.651  -4.273 -21.137  1.00  0.00           C  
ATOM   1240  CG2 VAL A 171     -12.337  -6.031 -22.806  1.00  0.00           C  
ATOM   1241  C   VAL A 171      -9.580  -3.346 -22.995  1.00  0.00           C  
ATOM   1242  O   VAL A 171      -9.942  -2.184 -22.912  1.00  0.00           O  
ATOM   1243  N   SER A 172      -8.326  -3.779 -22.745  1.00  0.00           N  
ATOM   1244  HN  SER A 172      -8.104  -4.748 -22.846  1.00  0.00           H  
ATOM   1245  CA  SER A 172      -7.287  -2.811 -22.380  1.00  0.00           C  
ATOM   1246  CB  SER A 172      -5.990  -3.524 -22.035  1.00  0.00           C  
ATOM   1247  OG  SER A 172      -6.158  -4.266 -20.824  1.00  0.00           O  
ATOM   1248  HG  SER A 172      -6.715  -5.004 -21.037  1.00  0.00           H  
ATOM   1249  C   SER A 172      -6.999  -1.736 -23.413  1.00  0.00           C  
ATOM   1250  O   SER A 172      -6.742  -0.585 -23.091  1.00  0.00           O  
ATOM   1251  N   LEU A 173      -7.089  -2.172 -24.682  1.00  0.00           N  
ATOM   1252  HN  LEU A 173      -7.284  -3.137 -24.855  1.00  0.00           H  
ATOM   1253  CA  LEU A 173      -6.976  -1.239 -25.801  1.00  0.00           C  
ATOM   1254  CB  LEU A 173      -6.924  -2.071 -27.093  1.00  0.00           C  
ATOM   1255  CG  LEU A 173      -6.537  -1.367 -28.400  1.00  0.00           C  
ATOM   1256  CD1 LEU A 173      -5.902  -2.351 -29.382  1.00  0.00           C  
ATOM   1257  CD2 LEU A 173      -7.697  -0.613 -29.058  1.00  0.00           C  
ATOM   1258  C   LEU A 173      -8.085  -0.194 -25.808  1.00  0.00           C  
ATOM   1259  O   LEU A 173      -7.852   1.006 -25.907  1.00  0.00           O  
ATOM   1260  N   ALA A 174      -9.315  -0.735 -25.689  1.00  0.00           N  
ATOM   1261  HN  ALA A 174      -9.401  -1.723 -25.557  1.00  0.00           H  
ATOM   1262  CA  ALA A 174     -10.512   0.097 -25.807  1.00  0.00           C  
ATOM   1263  CB  ALA A 174     -11.754  -0.787 -25.929  1.00  0.00           C  
ATOM   1264  C   ALA A 174     -10.733   1.096 -24.685  1.00  0.00           C  
ATOM   1265  O   ALA A 174     -11.113   2.237 -24.913  1.00  0.00           O  
ATOM   1266  N   ILE A 175     -10.457   0.615 -23.457  1.00  0.00           N  
ATOM   1267  HN  ILE A 175     -10.132  -0.323 -23.364  1.00  0.00           H  
ATOM   1268  CA  ILE A 175     -10.596   1.482 -22.285  1.00  0.00           C  
ATOM   1269  CB  ILE A 175     -10.572   0.641 -20.988  1.00  0.00           C  
ATOM   1270  CG2 ILE A 175      -9.204  -0.018 -20.768  1.00  0.00           C  
ATOM   1271  CG1 ILE A 175     -10.970   1.467 -19.761  1.00  0.00           C  
ATOM   1272  CD1 ILE A 175     -10.869   0.681 -18.455  1.00  0.00           C  
ATOM   1273  C   ILE A 175      -9.604   2.641 -22.236  1.00  0.00           C  
ATOM   1274  O   ILE A 175      -9.863   3.684 -21.651  1.00  0.00           O  
ATOM   1275  N   MET A 176      -8.449   2.414 -22.894  1.00  0.00           N  
ATOM   1276  HN  MET A 176      -8.286   1.567 -23.402  1.00  0.00           H  
ATOM   1277  CA  MET A 176      -7.431   3.454 -22.804  1.00  0.00           C  
ATOM   1278  CB  MET A 176      -6.060   2.830 -22.557  1.00  0.00           C  
ATOM   1279  CG  MET A 176      -6.060   2.034 -21.252  1.00  0.00           C  
ATOM   1280  SD  MET A 176      -6.500   3.060 -19.837  1.00  0.00           S  
ATOM   1281  CE  MET A 176      -6.485   1.786 -18.568  1.00  0.00           C  
ATOM   1282  C   MET A 176      -7.400   4.475 -23.925  1.00  0.00           C  
ATOM   1283  O   MET A 176      -6.555   5.361 -23.942  1.00  0.00           O  
ATOM   1284  N   VAL A 177      -8.384   4.351 -24.844  1.00  0.00           N  
ATOM   1285  HN  VAL A 177      -9.058   3.612 -24.808  1.00  0.00           H  
ATOM   1286  CA  VAL A 177      -8.502   5.437 -25.818  1.00  0.00           C  
ATOM   1287  CB  VAL A 177      -9.352   5.025 -27.047  1.00  0.00           C  
ATOM   1288  CG1 VAL A 177     -10.854   4.885 -26.786  1.00  0.00           C  
ATOM   1289  CG2 VAL A 177      -9.052   5.929 -28.245  1.00  0.00           C  
ATOM   1290  C   VAL A 177      -8.768   6.868 -25.302  1.00  0.00           C  
ATOM   1291  O   VAL A 177      -8.180   7.795 -25.843  1.00  0.00           O  
ATOM   1292  N   PRO A 178      -9.599   7.067 -24.221  1.00  0.00           N  
ATOM   1293  CD  PRO A 178     -10.542   6.164 -23.560  1.00  0.00           C  
ATOM   1294  CA  PRO A 178      -9.634   8.397 -23.589  1.00  0.00           C  
ATOM   1295  CB  PRO A 178     -10.582   8.223 -22.399  1.00  0.00           C  
ATOM   1296  CG  PRO A 178     -11.499   7.080 -22.809  1.00  0.00           C  
ATOM   1297  C   PRO A 178      -8.290   8.978 -23.177  1.00  0.00           C  
ATOM   1298  O   PRO A 178      -8.051  10.158 -23.383  1.00  0.00           O  
ATOM   1299  N   GLN A 179      -7.409   8.102 -22.625  1.00  0.00           N  
ATOM   1300  HN  GLN A 179      -7.673   7.152 -22.463  1.00  0.00           H  
ATOM   1301  CA  GLN A 179      -6.044   8.563 -22.329  1.00  0.00           C  
ATOM   1302  CB  GLN A 179      -5.116   7.444 -21.841  1.00  0.00           C  
ATOM   1303  CG  GLN A 179      -5.154   7.149 -20.342  1.00  0.00           C  
ATOM   1304  CD  GLN A 179      -4.802   8.383 -19.531  1.00  0.00           C  
ATOM   1305  OE1 GLN A 179      -5.576   8.819 -18.691  1.00  0.00           O  
ATOM   1306  NE2 GLN A 179      -3.610   8.937 -19.812  1.00  0.00           N  
ATOM   1307 1HE2 GLN A 179      -2.984   8.549 -20.491  1.00  0.00           H  
ATOM   1308 2HE2 GLN A 179      -3.340   9.769 -19.327  1.00  0.00           H  
ATOM   1309  C   GLN A 179      -5.369   9.214 -23.511  1.00  0.00           C  
ATOM   1310  O   GLN A 179      -4.975  10.371 -23.461  1.00  0.00           O  
ATOM   1311  N   ALA A 180      -5.300   8.406 -24.590  1.00  0.00           N  
ATOM   1312  HN  ALA A 180      -5.686   7.484 -24.533  1.00  0.00           H  
ATOM   1313  CA  ALA A 180      -4.665   8.869 -25.823  1.00  0.00           C  
ATOM   1314  CB  ALA A 180      -4.726   7.784 -26.899  1.00  0.00           C  
ATOM   1315  C   ALA A 180      -5.243  10.150 -26.397  1.00  0.00           C  
ATOM   1316  O   ALA A 180      -4.522  10.995 -26.902  1.00  0.00           O  
ATOM   1317  N   ALA A 181      -6.580  10.266 -26.272  1.00  0.00           N  
ATOM   1318  HN  ALA A 181      -7.098   9.545 -25.812  1.00  0.00           H  
ATOM   1319  CA  ALA A 181      -7.247  11.463 -26.787  1.00  0.00           C  
ATOM   1320  CB  ALA A 181      -8.764  11.262 -26.793  1.00  0.00           C  
ATOM   1321  C   ALA A 181      -6.924  12.748 -26.041  1.00  0.00           C  
ATOM   1322  O   ALA A 181      -6.779  13.812 -26.631  1.00  0.00           O  
ATOM   1323  N   VAL A 182      -6.815  12.592 -24.708  1.00  0.00           N  
ATOM   1324  HN  VAL A 182      -6.887  11.681 -24.300  1.00  0.00           H  
ATOM   1325  CA  VAL A 182      -6.576  13.761 -23.863  1.00  0.00           C  
ATOM   1326  CB  VAL A 182      -7.066  13.456 -22.436  1.00  0.00           C  
ATOM   1327  CG1 VAL A 182      -6.890  14.627 -21.478  1.00  0.00           C  
ATOM   1328  CG2 VAL A 182      -8.546  13.075 -22.460  1.00  0.00           C  
ATOM   1329  C   VAL A 182      -5.148  14.304 -23.901  1.00  0.00           C  
ATOM   1330  O   VAL A 182      -4.927  15.501 -23.762  1.00  0.00           O  
ATOM   1331  N   MET A 183      -4.187  13.381 -24.128  1.00  0.00           N  
ATOM   1332  HN  MET A 183      -4.449  12.420 -24.224  1.00  0.00           H  
ATOM   1333  CA  MET A 183      -2.783  13.814 -24.191  1.00  0.00           C  
ATOM   1334  CB  MET A 183      -1.819  12.644 -24.397  1.00  0.00           C  
ATOM   1335  CG  MET A 183      -2.092  11.366 -23.603  1.00  0.00           C  
ATOM   1336  SD  MET A 183      -2.328  11.606 -21.834  1.00  0.00           S  
ATOM   1337  CE  MET A 183      -0.752  12.387 -21.461  1.00  0.00           C  
ATOM   1338  C   MET A 183      -2.471  14.844 -25.263  1.00  0.00           C  
ATOM   1339  O   MET A 183      -2.766  14.656 -26.434  1.00  0.00           O  
ATOM   1340  N   GLU A 184      -1.853  15.945 -24.802  1.00  0.00           N  
ATOM   1341  HN  GLU A 184      -1.645  16.041 -23.829  1.00  0.00           H  
ATOM   1342  CA  GLU A 184      -1.505  17.007 -25.748  1.00  0.00           C  
ATOM   1343  CB  GLU A 184      -2.571  18.111 -25.766  1.00  0.00           C  
ATOM   1344  CG  GLU A 184      -3.932  17.726 -26.366  1.00  0.00           C  
ATOM   1345  CD  GLU A 184      -3.853  17.463 -27.871  1.00  0.00           C  
ATOM   1346  OE1 GLU A 184      -3.160  18.194 -28.587  1.00  0.00           O  
ATOM   1347  OE2 GLU A 184      -4.489  16.524 -28.337  1.00  0.00           O1-
ATOM   1348  C   GLU A 184      -0.166  17.628 -25.415  1.00  0.00           C  
ATOM   1349  O   GLU A 184       0.301  17.586 -24.284  1.00  0.00           O  
ATOM   1350  N   CYS A 185       0.422  18.233 -26.463  1.00  0.00           N  
ATOM   1351  HN  CYS A 185      -0.007  18.227 -27.367  1.00  0.00           H  
ATOM   1352  CA  CYS A 185       1.634  19.001 -26.192  1.00  0.00           C  
ATOM   1353  CB  CYS A 185       2.708  18.740 -27.249  1.00  0.00           C  
ATOM   1354  SG  CYS A 185       3.218  17.007 -27.330  1.00  0.00           S  
ATOM   1355  C   CYS A 185       1.370  20.487 -26.074  1.00  0.00           C  
ATOM   1356  O   CYS A 185       0.631  21.067 -26.858  1.00  0.00           O  
ATOM   1357  N   SER A 186       2.018  21.078 -25.052  1.00  0.00           N  
ATOM   1358  HN  SER A 186       2.574  20.533 -24.423  1.00  0.00           H  
ATOM   1359  CA  SER A 186       1.889  22.528 -24.919  1.00  0.00           C  
ATOM   1360  CB  SER A 186       0.961  22.906 -23.757  1.00  0.00           C  
ATOM   1361  OG  SER A 186       1.581  22.613 -22.500  1.00  0.00           O  
ATOM   1362  HG  SER A 186       1.763  21.684 -22.489  1.00  0.00           H  
ATOM   1363  C   SER A 186       3.231  23.208 -24.774  1.00  0.00           C  
ATOM   1364  O   SER A 186       4.167  22.652 -24.218  1.00  0.00           O  
ATOM   1365  N   SER A 187       3.282  24.440 -25.302  1.00  0.00           N  
ATOM   1366  HN  SER A 187       2.503  24.838 -25.784  1.00  0.00           H  
ATOM   1367  CA  SER A 187       4.521  25.183 -25.106  1.00  0.00           C  
ATOM   1368  CB  SER A 187       5.056  25.720 -26.434  1.00  0.00           C  
ATOM   1369  OG  SER A 187       5.184  24.654 -27.380  1.00  0.00           O  
ATOM   1370  HG  SER A 187       5.526  23.906 -26.910  1.00  0.00           H  
ATOM   1371  C   SER A 187       4.352  26.317 -24.123  1.00  0.00           C  
ATOM   1372  O   SER A 187       3.357  27.028 -24.124  1.00  0.00           O  
ATOM   1373  N   VAL A 188       5.395  26.447 -23.286  1.00  0.00           N  
ATOM   1374  HN  VAL A 188       6.143  25.782 -23.315  1.00  0.00           H  
ATOM   1375  CA  VAL A 188       5.452  27.618 -22.411  1.00  0.00           C  
ATOM   1376  CB  VAL A 188       5.334  27.182 -20.927  1.00  0.00           C  
ATOM   1377  CG1 VAL A 188       5.045  28.342 -19.971  1.00  0.00           C  
ATOM   1378  CG2 VAL A 188       4.301  26.068 -20.718  1.00  0.00           C  
ATOM   1379  C   VAL A 188       6.760  28.353 -22.712  1.00  0.00           C  
ATOM   1380  O   VAL A 188       7.641  27.803 -23.363  1.00  0.00           O  
ATOM   1381  N   LEU A 189       6.855  29.613 -22.237  1.00  0.00           N  
ATOM   1382  HN  LEU A 189       6.120  29.994 -21.678  1.00  0.00           H  
ATOM   1383  CA  LEU A 189       8.082  30.385 -22.468  1.00  0.00           C  
ATOM   1384  CB  LEU A 189       7.748  31.883 -22.512  1.00  0.00           C  
ATOM   1385  CG  LEU A 189       6.527  32.278 -23.359  1.00  0.00           C  
ATOM   1386  CD1 LEU A 189       6.345  33.795 -23.363  1.00  0.00           C  
ATOM   1387  CD2 LEU A 189       6.549  31.729 -24.787  1.00  0.00           C  
ATOM   1388  C   LEU A 189       9.168  30.092 -21.429  1.00  0.00           C  
ATOM   1389  O   LEU A 189       8.864  29.851 -20.266  1.00  0.00           O  
ATOM   1390  N   PRO A 190      10.455  30.078 -21.889  1.00  0.00           N  
ATOM   1391  CD  PRO A 190      10.934  30.436 -23.219  1.00  0.00           C  
ATOM   1392  CA  PRO A 190      11.545  29.573 -21.043  1.00  0.00           C  
ATOM   1393  CB  PRO A 190      12.694  29.367 -22.035  1.00  0.00           C  
ATOM   1394  CG  PRO A 190      12.451  30.436 -23.090  1.00  0.00           C  
ATOM   1395  C   PRO A 190      11.913  30.409 -19.836  1.00  0.00           C  
ATOM   1396  O   PRO A 190      12.206  31.594 -19.901  1.00  0.00           O  
ATOM   1397  N   GLU A 191      11.918  29.661 -18.720  1.00  0.00           N  
ATOM   1398  HN  GLU A 191      11.597  28.717 -18.789  1.00  0.00           H  
ATOM   1399  CA  GLU A 191      12.505  30.163 -17.478  1.00  0.00           C  
ATOM   1400  CB  GLU A 191      11.555  29.896 -16.321  1.00  0.00           C  
ATOM   1401  CG  GLU A 191      10.210  30.565 -16.587  1.00  0.00           C  
ATOM   1402  CD  GLU A 191      10.174  31.994 -16.061  1.00  0.00           C  
ATOM   1403  OE1 GLU A 191      10.638  32.246 -14.943  1.00  0.00           O  
ATOM   1404  OE2 GLU A 191       9.666  32.857 -16.766  1.00  0.00           O1-
ATOM   1405  C   GLU A 191      13.858  29.529 -17.228  1.00  0.00           C  
ATOM   1406  O   GLU A 191      14.164  28.985 -16.173  1.00  0.00           O  
ATOM   1407  N   LEU A 192      14.645  29.625 -18.313  1.00  0.00           N  
ATOM   1408  HN  LEU A 192      14.312  30.123 -19.114  1.00  0.00           H  
ATOM   1409  CA  LEU A 192      15.999  29.086 -18.341  1.00  0.00           C  
ATOM   1410  CB  LEU A 192      16.052  27.931 -19.350  1.00  0.00           C  
ATOM   1411  CG  LEU A 192      16.498  26.560 -18.820  1.00  0.00           C  
ATOM   1412  CD1 LEU A 192      16.355  25.481 -19.896  1.00  0.00           C  
ATOM   1413  CD2 LEU A 192      17.908  26.554 -18.226  1.00  0.00           C  
ATOM   1414  C   LEU A 192      16.940  30.197 -18.777  1.00  0.00           C  
ATOM   1415  O   LEU A 192      16.502  31.259 -19.200  1.00  0.00           O  
ATOM   1416  N   ALA A 193      18.254  29.888 -18.714  1.00  0.00           N  
ATOM   1417  HN  ALA A 193      18.555  29.076 -18.214  1.00  0.00           H  
ATOM   1418  CA  ALA A 193      19.238  30.733 -19.399  1.00  0.00           C  
ATOM   1419  CB  ALA A 193      20.651  30.182 -19.191  1.00  0.00           C  
ATOM   1420  C   ALA A 193      19.005  30.900 -20.900  1.00  0.00           C  
ATOM   1421  O   ALA A 193      19.349  31.914 -21.493  1.00  0.00           O  
ATOM   1422  N   ASN A 194      18.370  29.850 -21.472  1.00  0.00           N  
ATOM   1423  HN  ASN A 194      18.172  29.049 -20.910  1.00  0.00           H  
ATOM   1424  CA  ASN A 194      17.934  29.889 -22.872  1.00  0.00           C  
ATOM   1425  CB  ASN A 194      17.356  28.535 -23.296  1.00  0.00           C  
ATOM   1426  CG  ASN A 194      18.376  27.427 -23.117  1.00  0.00           C  
ATOM   1427  OD1 ASN A 194      18.317  26.639 -22.183  1.00  0.00           O  
ATOM   1428  ND2 ASN A 194      19.319  27.391 -24.072  1.00  0.00           N  
ATOM   1429 1HD2 ASN A 194      19.355  28.071 -24.803  1.00  0.00           H  
ATOM   1430 2HD2 ASN A 194      20.006  26.665 -24.055  1.00  0.00           H  
ATOM   1431  C   ASN A 194      16.911  30.975 -23.157  1.00  0.00           C  
ATOM   1432  O   ASN A 194      16.073  31.299 -22.325  1.00  0.00           O  
ATOM   1433  N   ARG A 195      17.040  31.531 -24.378  1.00  0.00           N  
ATOM   1434  HN  ARG A 195      17.742  31.200 -25.007  1.00  0.00           H  
ATOM   1435  CA  ARG A 195      16.167  32.654 -24.719  1.00  0.00           C  
ATOM   1436  CB  ARG A 195      16.985  33.860 -25.185  1.00  0.00           C  
ATOM   1437  CG  ARG A 195      17.771  34.562 -24.084  1.00  0.00           C  
ATOM   1438  CD  ARG A 195      18.599  35.709 -24.667  1.00  0.00           C  
ATOM   1439  NE  ARG A 195      19.249  36.486 -23.614  1.00  0.00           N  
ATOM   1440  HE  ARG A 195      18.763  37.252 -23.195  1.00  0.00           H  
ATOM   1441  CZ  ARG A 195      20.474  36.157 -23.151  1.00  0.00           C  
ATOM   1442  NH1 ARG A 195      21.147  35.123 -23.654  1.00  0.00           N1+
ATOM   1443 1HH1 ARG A 195      20.747  34.574 -24.388  1.00  0.00           H  
ATOM   1444 2HH1 ARG A 195      22.052  34.887 -23.301  1.00  0.00           H  
ATOM   1445  NH2 ARG A 195      21.012  36.881 -22.173  1.00  0.00           N  
ATOM   1446 1HH2 ARG A 195      20.514  37.662 -21.794  1.00  0.00           H  
ATOM   1447 2HH2 ARG A 195      21.915  36.651 -21.810  1.00  0.00           H  
ATOM   1448  C   ARG A 195      15.090  32.338 -25.736  1.00  0.00           C  
ATOM   1449  O   ARG A 195      13.931  32.147 -25.394  1.00  0.00           O  
ATOM   1450  N   THR A 196      15.517  32.319 -27.017  1.00  0.00           N  
ATOM   1451  HN  THR A 196      16.488  32.380 -27.248  1.00  0.00           H  
ATOM   1452  CA  THR A 196      14.533  32.203 -28.094  1.00  0.00           C  
ATOM   1453  CB  THR A 196      15.178  32.546 -29.436  1.00  0.00           C  
ATOM   1454  OG1 THR A 196      16.291  31.680 -29.689  1.00  0.00           O  
ATOM   1455  HG1 THR A 196      16.573  31.844 -30.580  1.00  0.00           H  
ATOM   1456  CG2 THR A 196      15.615  34.011 -29.481  1.00  0.00           C  
ATOM   1457  C   THR A 196      13.819  30.868 -28.185  1.00  0.00           C  
ATOM   1458  O   THR A 196      12.656  30.794 -28.560  1.00  0.00           O  
ATOM   1459  N   ARG A 197      14.577  29.814 -27.817  1.00  0.00           N  
ATOM   1460  HN  ARG A 197      15.517  29.958 -27.515  1.00  0.00           H  
ATOM   1461  CA  ARG A 197      13.966  28.489 -27.852  1.00  0.00           C  
ATOM   1462  CB  ARG A 197      15.019  27.378 -27.843  1.00  0.00           C  
ATOM   1463  CG  ARG A 197      15.809  27.223 -26.537  1.00  0.00           C  
ATOM   1464  CD  ARG A 197      16.674  25.958 -26.496  1.00  0.00           C  
ATOM   1465  NE  ARG A 197      15.859  24.740 -26.484  1.00  0.00           N  
ATOM   1466  HE  ARG A 197      15.418  24.445 -25.636  1.00  0.00           H  
ATOM   1467  CZ  ARG A 197      15.662  24.022 -27.612  1.00  0.00           C  
ATOM   1468  NH1 ARG A 197      16.205  24.403 -28.767  1.00  0.00           N1+
ATOM   1469 1HH1 ARG A 197      16.768  25.228 -28.808  1.00  0.00           H  
ATOM   1470 2HH1 ARG A 197      16.047  23.873 -29.599  1.00  0.00           H  
ATOM   1471  NH2 ARG A 197      14.909  22.926 -27.570  1.00  0.00           N  
ATOM   1472 1HH2 ARG A 197      14.507  22.625 -26.705  1.00  0.00           H  
ATOM   1473 2HH2 ARG A 197      14.738  22.396 -28.401  1.00  0.00           H  
ATOM   1474  C   ARG A 197      12.949  28.262 -26.758  1.00  0.00           C  
ATOM   1475  O   ARG A 197      13.091  28.708 -25.627  1.00  0.00           O  
ATOM   1476  N   LEU A 198      11.902  27.541 -27.171  1.00  0.00           N  
ATOM   1477  HN  LEU A 198      11.864  27.195 -28.106  1.00  0.00           H  
ATOM   1478  CA  LEU A 198      10.869  27.210 -26.201  1.00  0.00           C  
ATOM   1479  CB  LEU A 198       9.455  27.426 -26.775  1.00  0.00           C  
ATOM   1480  CG  LEU A 198       9.066  28.802 -27.358  1.00  0.00           C  
ATOM   1481  CD1 LEU A 198       9.429  29.974 -26.453  1.00  0.00           C  
ATOM   1482  CD2 LEU A 198       9.564  29.026 -28.786  1.00  0.00           C  
ATOM   1483  C   LEU A 198      11.048  25.766 -25.776  1.00  0.00           C  
ATOM   1484  O   LEU A 198      11.920  25.059 -26.264  1.00  0.00           O  
ATOM   1485  N   PHE A 199      10.155  25.364 -24.860  1.00  0.00           N  
ATOM   1486  HN  PHE A 199       9.529  26.020 -24.435  1.00  0.00           H  
ATOM   1487  CA  PHE A 199      10.107  23.950 -24.483  1.00  0.00           C  
ATOM   1488  CB  PHE A 199      10.817  23.748 -23.128  1.00  0.00           C  
ATOM   1489  CG  PHE A 199      10.170  24.696 -22.154  1.00  0.00           C  
ATOM   1490  CD1 PHE A 199       8.957  24.309 -21.562  1.00  0.00           C  
ATOM   1491  CD2 PHE A 199      10.712  25.976 -21.932  1.00  0.00           C  
ATOM   1492  CE1 PHE A 199       8.174  25.250 -20.886  1.00  0.00           C  
ATOM   1493  CE2 PHE A 199       9.929  26.919 -21.249  1.00  0.00           C  
ATOM   1494  CZ  PHE A 199       8.642  26.571 -20.808  1.00  0.00           C  
ATOM   1495  C   PHE A 199       8.651  23.497 -24.451  1.00  0.00           C  
ATOM   1496  O   PHE A 199       7.739  24.317 -24.447  1.00  0.00           O  
ATOM   1497  N   SER A 200       8.475  22.163 -24.417  1.00  0.00           N  
ATOM   1498  HN  SER A 200       9.256  21.540 -24.410  1.00  0.00           H  
ATOM   1499  CA  SER A 200       7.108  21.644 -24.480  1.00  0.00           C  
ATOM   1500  CB  SER A 200       6.793  21.272 -25.935  1.00  0.00           C  
ATOM   1501  OG  SER A 200       5.433  20.853 -26.079  1.00  0.00           O  
ATOM   1502  HG  SER A 200       4.924  21.360 -25.462  1.00  0.00           H  
ATOM   1503  C   SER A 200       6.875  20.468 -23.545  1.00  0.00           C  
ATOM   1504  O   SER A 200       7.759  19.648 -23.353  1.00  0.00           O  
ATOM   1505  N   VAL A 201       5.648  20.418 -22.977  1.00  0.00           N  
ATOM   1506  HN  VAL A 201       4.998  21.164 -23.115  1.00  0.00           H  
ATOM   1507  CA  VAL A 201       5.254  19.213 -22.237  1.00  0.00           C  
ATOM   1508  CB  VAL A 201       4.650  19.494 -20.860  1.00  0.00           C  
ATOM   1509  CG1 VAL A 201       5.686  19.162 -19.800  1.00  0.00           C  
ATOM   1510  CG2 VAL A 201       3.927  20.839 -20.733  1.00  0.00           C  
ATOM   1511  C   VAL A 201       4.283  18.307 -22.950  1.00  0.00           C  
ATOM   1512  O   VAL A 201       3.619  18.693 -23.899  1.00  0.00           O  
ATOM   1513  N   CYS A 202       4.215  17.088 -22.378  1.00  0.00           N  
ATOM   1514  HN  CYS A 202       4.849  16.862 -21.637  1.00  0.00           H  
ATOM   1515  CA  CYS A 202       3.150  16.148 -22.714  1.00  0.00           C  
ATOM   1516  CB  CYS A 202       3.744  14.803 -23.114  1.00  0.00           C  
ATOM   1517  SG  CYS A 202       2.493  13.576 -23.552  1.00  0.00           S  
ATOM   1518  C   CYS A 202       2.222  15.945 -21.533  1.00  0.00           C  
ATOM   1519  O   CYS A 202       2.417  15.071 -20.700  1.00  0.00           O  
ATOM   1520  N   ASP A 203       1.195  16.802 -21.498  1.00  0.00           N  
ATOM   1521  HN  ASP A 203       1.043  17.468 -22.227  1.00  0.00           H  
ATOM   1522  CA  ASP A 203       0.269  16.690 -20.378  1.00  0.00           C  
ATOM   1523  CB  ASP A 203       0.557  17.786 -19.327  1.00  0.00           C  
ATOM   1524  CG  ASP A 203      -0.108  17.556 -17.961  1.00  0.00           C  
ATOM   1525  OD1 ASP A 203      -0.427  16.421 -17.598  1.00  0.00           O  
ATOM   1526  OD2 ASP A 203      -0.309  18.531 -17.248  1.00  0.00           O1-
ATOM   1527  C   ASP A 203      -1.151  16.713 -20.897  1.00  0.00           C  
ATOM   1528  O   ASP A 203      -1.423  17.128 -22.016  1.00  0.00           O  
ATOM   1529  N   GLU A 204      -2.035  16.222 -20.021  1.00  0.00           N  
ATOM   1530  HN  GLU A 204      -1.685  15.913 -19.139  1.00  0.00           H  
ATOM   1531  CA  GLU A 204      -3.454  16.151 -20.345  1.00  0.00           C  
ATOM   1532  CB  GLU A 204      -4.161  15.322 -19.291  1.00  0.00           C  
ATOM   1533  CG  GLU A 204      -3.523  13.964 -19.026  1.00  0.00           C  
ATOM   1534  CD  GLU A 204      -4.476  13.144 -18.186  1.00  0.00           C  
ATOM   1535  OE1 GLU A 204      -5.027  13.661 -17.207  1.00  0.00           O  
ATOM   1536  OE2 GLU A 204      -4.680  11.987 -18.524  1.00  0.00           O1-
ATOM   1537  C   GLU A 204      -4.154  17.489 -20.490  1.00  0.00           C  
ATOM   1538  O   GLU A 204      -4.034  18.388 -19.667  1.00  0.00           O  
ATOM   1539  N   ARG A 205      -4.909  17.560 -21.597  1.00  0.00           N  
ATOM   1540  HN  ARG A 205      -4.964  16.786 -22.225  1.00  0.00           H  
ATOM   1541  CA  ARG A 205      -5.735  18.743 -21.795  1.00  0.00           C  
ATOM   1542  CB  ARG A 205      -5.630  19.240 -23.235  1.00  0.00           C  
ATOM   1543  CG  ARG A 205      -6.372  20.560 -23.474  1.00  0.00           C  
ATOM   1544  CD  ARG A 205      -6.503  20.887 -24.959  1.00  0.00           C  
ATOM   1545  NE  ARG A 205      -7.206  19.809 -25.652  1.00  0.00           N  
ATOM   1546  HE  ARG A 205      -7.895  19.271 -25.166  1.00  0.00           H  
ATOM   1547  CZ  ARG A 205      -6.949  19.548 -26.950  1.00  0.00           C  
ATOM   1548  NH1 ARG A 205      -6.049  20.261 -27.625  1.00  0.00           N1+
ATOM   1549 1HH1 ARG A 205      -5.558  21.009 -27.179  1.00  0.00           H  
ATOM   1550 2HH1 ARG A 205      -5.855  20.048 -28.582  1.00  0.00           H  
ATOM   1551  NH2 ARG A 205      -7.600  18.561 -27.558  1.00  0.00           N  
ATOM   1552 1HH2 ARG A 205      -8.281  18.025 -27.058  1.00  0.00           H  
ATOM   1553 2HH2 ARG A 205      -7.413  18.345 -28.516  1.00  0.00           H  
ATOM   1554  C   ARG A 205      -7.181  18.475 -21.443  1.00  0.00           C  
ATOM   1555  O   ARG A 205      -7.885  17.718 -22.100  1.00  0.00           O  
ATOM   1556  N   TRP A 206      -7.589  19.164 -20.369  1.00  0.00           N  
ATOM   1557  HN  TRP A 206      -6.962  19.766 -19.876  1.00  0.00           H  
ATOM   1558  CA  TRP A 206      -9.000  19.079 -20.016  1.00  0.00           C  
ATOM   1559  CB  TRP A 206      -9.174  18.647 -18.563  1.00  0.00           C  
ATOM   1560  CG  TRP A 206      -8.554  17.288 -18.318  1.00  0.00           C  
ATOM   1561  CD2 TRP A 206      -9.127  15.989 -18.571  1.00  0.00           C  
ATOM   1562  CE2 TRP A 206      -8.162  15.010 -18.142  1.00  0.00           C  
ATOM   1563  CE3 TRP A 206     -10.358  15.564 -19.113  1.00  0.00           C  
ATOM   1564  CD1 TRP A 206      -7.292  17.037 -17.760  1.00  0.00           C  
ATOM   1565  NE1 TRP A 206      -7.063  15.702 -17.654  1.00  0.00           N  
ATOM   1566  HE1 TRP A 206      -6.250  15.285 -17.294  1.00  0.00           H  
ATOM   1567  CZ2 TRP A 206      -8.453  13.636 -18.269  1.00  0.00           C  
ATOM   1568  CZ3 TRP A 206     -10.637  14.187 -19.232  1.00  0.00           C  
ATOM   1569  CH2 TRP A 206      -9.687  13.228 -18.815  1.00  0.00           C  
ATOM   1570  C   TRP A 206      -9.694  20.401 -20.247  1.00  0.00           C  
ATOM   1571  O   TRP A 206      -9.115  21.466 -20.077  1.00  0.00           O  
ATOM   1572  N   ALA A 207     -10.972  20.270 -20.650  1.00  0.00           N  
ATOM   1573  HN  ALA A 207     -11.363  19.358 -20.771  1.00  0.00           H  
ATOM   1574  CA  ALA A 207     -11.767  21.477 -20.880  1.00  0.00           C  
ATOM   1575  CB  ALA A 207     -13.043  21.139 -21.656  1.00  0.00           C  
ATOM   1576  C   ALA A 207     -12.152  22.209 -19.604  1.00  0.00           C  
ATOM   1577  O   ALA A 207     -12.168  23.430 -19.537  1.00  0.00           O  
ATOM   1578  N   ASP A 208     -12.453  21.374 -18.590  1.00  0.00           N  
ATOM   1579  HN  ASP A 208     -12.456  20.382 -18.729  1.00  0.00           H  
ATOM   1580  CA  ASP A 208     -12.933  21.922 -17.321  1.00  0.00           C  
ATOM   1581  CB  ASP A 208     -14.474  21.840 -17.277  1.00  0.00           C  
ATOM   1582  CG  ASP A 208     -14.991  20.444 -17.619  1.00  0.00           C  
ATOM   1583  OD1 ASP A 208     -14.346  19.459 -17.250  1.00  0.00           O  
ATOM   1584  OD2 ASP A 208     -16.026  20.343 -18.267  1.00  0.00           O1-
ATOM   1585  C   ASP A 208     -12.288  21.252 -16.114  1.00  0.00           C  
ATOM   1586  O   ASP A 208     -11.394  20.425 -16.250  1.00  0.00           O  
ATOM   1587  N   ASP A 209     -12.807  21.632 -14.926  1.00  0.00           N  
ATOM   1588  HN  ASP A 209     -13.510  22.342 -14.889  1.00  0.00           H  
ATOM   1589  CA  ASP A 209     -12.358  20.970 -13.697  1.00  0.00           C  
ATOM   1590  CB  ASP A 209     -12.685  21.810 -12.458  1.00  0.00           C  
ATOM   1591  CG  ASP A 209     -11.960  23.149 -12.433  1.00  0.00           C  
ATOM   1592  OD1 ASP A 209     -10.892  23.276 -13.042  1.00  0.00           O  
ATOM   1593  OD2 ASP A 209     -12.462  24.068 -11.798  1.00  0.00           O1-
ATOM   1594  C   ASP A 209     -12.913  19.575 -13.459  1.00  0.00           C  
ATOM   1595  O   ASP A 209     -12.262  18.724 -12.879  1.00  0.00           O  
ATOM   1596  N   LEU A 210     -14.175  19.405 -13.906  1.00  0.00           N  
ATOM   1597  HN  LEU A 210     -14.615  20.132 -14.428  1.00  0.00           H  
ATOM   1598  CA  LEU A 210     -14.911  18.177 -13.601  1.00  0.00           C  
ATOM   1599  CB  LEU A 210     -16.371  18.332 -14.038  1.00  0.00           C  
ATOM   1600  CG  LEU A 210     -17.266  17.134 -13.701  1.00  0.00           C  
ATOM   1601  CD1 LEU A 210     -17.450  16.951 -12.192  1.00  0.00           C  
ATOM   1602  CD2 LEU A 210     -18.595  17.204 -14.452  1.00  0.00           C  
ATOM   1603  C   LEU A 210     -14.324  16.911 -14.200  1.00  0.00           C  
ATOM   1604  O   LEU A 210     -14.100  15.920 -13.523  1.00  0.00           O  
ATOM   1605  N   TYR A 211     -14.106  17.007 -15.523  1.00  0.00           N  
ATOM   1606  HN  TYR A 211     -14.249  17.883 -15.980  1.00  0.00           H  
ATOM   1607  CA  TYR A 211     -13.687  15.834 -16.287  1.00  0.00           C  
ATOM   1608  CB  TYR A 211     -13.791  16.077 -17.802  1.00  0.00           C  
ATOM   1609  CG  TYR A 211     -15.239  16.074 -18.260  1.00  0.00           C  
ATOM   1610  CD1 TYR A 211     -16.127  17.071 -17.803  1.00  0.00           C  
ATOM   1611  CE1 TYR A 211     -17.453  17.089 -18.263  1.00  0.00           C  
ATOM   1612  CD2 TYR A 211     -15.667  15.071 -19.154  1.00  0.00           C  
ATOM   1613  CE2 TYR A 211     -16.996  15.083 -19.615  1.00  0.00           C  
ATOM   1614  CZ  TYR A 211     -17.868  16.101 -19.176  1.00  0.00           C  
ATOM   1615  OH  TYR A 211     -19.161  16.133 -19.661  1.00  0.00           O  
ATOM   1616  HH  TYR A 211     -19.591  16.934 -19.388  1.00  0.00           H  
ATOM   1617  C   TYR A 211     -12.401  15.113 -15.891  1.00  0.00           C  
ATOM   1618  O   TYR A 211     -12.406  13.892 -15.894  1.00  0.00           O  
ATOM   1619  N   PRO A 212     -11.307  15.842 -15.503  1.00  0.00           N  
ATOM   1620  CD  PRO A 212     -11.032  17.272 -15.617  1.00  0.00           C  
ATOM   1621  CA  PRO A 212     -10.193  15.121 -14.875  1.00  0.00           C  
ATOM   1622  CB  PRO A 212      -9.137  16.203 -14.621  1.00  0.00           C  
ATOM   1623  CG  PRO A 212      -9.885  17.532 -14.647  1.00  0.00           C  
ATOM   1624  C   PRO A 212     -10.580  14.357 -13.621  1.00  0.00           C  
ATOM   1625  O   PRO A 212     -10.216  13.205 -13.472  1.00  0.00           O  
ATOM   1626  N   LYS A 213     -11.350  15.033 -12.738  1.00  0.00           N  
ATOM   1627  HN  LYS A 213     -11.644  15.966 -12.948  1.00  0.00           H  
ATOM   1628  CA  LYS A 213     -11.735  14.400 -11.470  1.00  0.00           C  
ATOM   1629  CB  LYS A 213     -12.551  15.357 -10.602  1.00  0.00           C  
ATOM   1630  CG  LYS A 213     -11.854  16.685 -10.323  1.00  0.00           C  
ATOM   1631  CD  LYS A 213     -12.827  17.711  -9.746  1.00  0.00           C  
ATOM   1632  CE  LYS A 213     -12.222  19.108  -9.624  1.00  0.00           C  
ATOM   1633  NZ  LYS A 213     -13.322  20.068  -9.458  1.00  0.00           N1+
ATOM   1634  HZ1 LYS A 213     -13.789  19.918  -8.540  1.00  0.00           H  
ATOM   1635  HZ2 LYS A 213     -14.009  19.923 -10.226  1.00  0.00           H  
ATOM   1636  HZ3 LYS A 213     -12.950  21.038  -9.513  1.00  0.00           H  
ATOM   1637  C   LYS A 213     -12.512  13.106 -11.616  1.00  0.00           C  
ATOM   1638  O   LYS A 213     -12.267  12.127 -10.923  1.00  0.00           O  
ATOM   1639  N   ILE A 214     -13.461  13.153 -12.573  1.00  0.00           N  
ATOM   1640  HN  ILE A 214     -13.571  13.974 -13.135  1.00  0.00           H  
ATOM   1641  CA  ILE A 214     -14.253  11.949 -12.818  1.00  0.00           C  
ATOM   1642  CB  ILE A 214     -15.609  12.275 -13.458  1.00  0.00           C  
ATOM   1643  CG2 ILE A 214     -16.406  13.134 -12.474  1.00  0.00           C  
ATOM   1644  CG1 ILE A 214     -15.482  12.950 -14.829  1.00  0.00           C  
ATOM   1645  CD1 ILE A 214     -16.818  13.155 -15.542  1.00  0.00           C  
ATOM   1646  C   ILE A 214     -13.534  10.850 -13.579  1.00  0.00           C  
ATOM   1647  O   ILE A 214     -13.731   9.673 -13.311  1.00  0.00           O  
ATOM   1648  N   TYR A 215     -12.650  11.289 -14.505  1.00  0.00           N  
ATOM   1649  HN  TYR A 215     -12.549  12.268 -14.680  1.00  0.00           H  
ATOM   1650  CA  TYR A 215     -11.778  10.328 -15.179  1.00  0.00           C  
ATOM   1651  CB  TYR A 215     -10.973  11.008 -16.302  1.00  0.00           C  
ATOM   1652  CG  TYR A 215     -10.098   9.991 -17.000  1.00  0.00           C  
ATOM   1653  CD1 TYR A 215     -10.646   9.226 -18.049  1.00  0.00           C  
ATOM   1654  CE1 TYR A 215      -9.880   8.190 -18.603  1.00  0.00           C  
ATOM   1655  CD2 TYR A 215      -8.776   9.803 -16.545  1.00  0.00           C  
ATOM   1656  CE2 TYR A 215      -8.021   8.754 -17.086  1.00  0.00           C  
ATOM   1657  CZ  TYR A 215      -8.590   7.949 -18.092  1.00  0.00           C  
ATOM   1658  OH  TYR A 215      -7.867   6.887 -18.590  1.00  0.00           O  
ATOM   1659  HH  TYR A 215      -7.008   6.881 -18.188  1.00  0.00           H  
ATOM   1660  C   TYR A 215     -10.850   9.623 -14.207  1.00  0.00           C  
ATOM   1661  O   TYR A 215     -10.546   8.450 -14.352  1.00  0.00           O  
ATOM   1662  N   HIS A 216     -10.438  10.420 -13.205  1.00  0.00           N  
ATOM   1663  HN  HIS A 216     -10.807  11.346 -13.150  1.00  0.00           H  
ATOM   1664  CA  HIS A 216      -9.540   9.945 -12.160  1.00  0.00           C  
ATOM   1665  CB  HIS A 216      -8.972  11.107 -11.380  1.00  0.00           C  
ATOM   1666  CG  HIS A 216      -7.700  11.369 -12.094  1.00  0.00           C  
ATOM   1667  ND1 HIS A 216      -6.531  10.912 -11.637  1.00  0.00           N  
ATOM   1668  CE1 HIS A 216      -5.616  11.230 -12.585  1.00  0.00           C  
ATOM   1669  CD2 HIS A 216      -7.539  11.990 -13.331  1.00  0.00           C  
ATOM   1670  NE2 HIS A 216      -6.233  11.894 -13.620  1.00  0.00           N  
ATOM   1671  HE2 HIS A 216      -5.803  12.265 -14.417  1.00  0.00           H  
ATOM   1672  C   HIS A 216     -10.115   8.958 -11.202  1.00  0.00           C  
ATOM   1673  O   HIS A 216      -9.473   7.981 -10.845  1.00  0.00           O  
ATOM   1674  N   SER A 217     -11.375   9.246 -10.823  1.00  0.00           N  
ATOM   1675  HN  SER A 217     -11.824  10.095 -11.102  1.00  0.00           H  
ATOM   1676  CA  SER A 217     -12.074   8.253 -10.019  1.00  0.00           C  
ATOM   1677  CB  SER A 217     -13.427   8.792  -9.546  1.00  0.00           C  
ATOM   1678  OG  SER A 217     -13.970   7.933  -8.537  1.00  0.00           O  
ATOM   1679  HG  SER A 217     -13.248   7.676  -7.980  1.00  0.00           H  
ATOM   1680  C   SER A 217     -12.222   6.946 -10.770  1.00  0.00           C  
ATOM   1681  O   SER A 217     -11.959   5.880 -10.238  1.00  0.00           O  
ATOM   1682  N   CYS A 218     -12.590   7.101 -12.061  1.00  0.00           N  
ATOM   1683  HN  CYS A 218     -12.776   8.011 -12.434  1.00  0.00           H  
ATOM   1684  CA  CYS A 218     -12.722   5.920 -12.913  1.00  0.00           C  
ATOM   1685  CB  CYS A 218     -13.318   6.293 -14.270  1.00  0.00           C  
ATOM   1686  SG  CYS A 218     -14.960   7.040 -14.123  1.00  0.00           S  
ATOM   1687  C   CYS A 218     -11.456   5.104 -13.098  1.00  0.00           C  
ATOM   1688  O   CYS A 218     -11.480   3.889 -12.983  1.00  0.00           O  
ATOM   1689  N   PHE A 219     -10.347   5.829 -13.360  1.00  0.00           N  
ATOM   1690  HN  PHE A 219     -10.407   6.825 -13.356  1.00  0.00           H  
ATOM   1691  CA  PHE A 219      -9.054   5.166 -13.549  1.00  0.00           C  
ATOM   1692  CB  PHE A 219      -8.001   6.175 -14.049  1.00  0.00           C  
ATOM   1693  CG  PHE A 219      -6.656   5.514 -14.287  1.00  0.00           C  
ATOM   1694  CD1 PHE A 219      -6.421   4.809 -15.488  1.00  0.00           C  
ATOM   1695  CD2 PHE A 219      -5.659   5.605 -13.289  1.00  0.00           C  
ATOM   1696  CE1 PHE A 219      -5.183   4.163 -15.682  1.00  0.00           C  
ATOM   1697  CE2 PHE A 219      -4.423   4.957 -13.480  1.00  0.00           C  
ATOM   1698  CZ  PHE A 219      -4.203   4.230 -14.669  1.00  0.00           C  
ATOM   1699  C   PHE A 219      -8.583   4.440 -12.302  1.00  0.00           C  
ATOM   1700  O   PHE A 219      -8.098   3.320 -12.359  1.00  0.00           O  
ATOM   1701  N   PHE A 220      -8.782   5.132 -11.166  1.00  0.00           N  
ATOM   1702  HN  PHE A 220      -9.219   6.030 -11.203  1.00  0.00           H  
ATOM   1703  CA  PHE A 220      -8.407   4.542  -9.885  1.00  0.00           C  
ATOM   1704  CB  PHE A 220      -8.465   5.618  -8.792  1.00  0.00           C  
ATOM   1705  CG  PHE A 220      -8.035   5.090  -7.440  1.00  0.00           C  
ATOM   1706  CD1 PHE A 220      -6.788   4.443  -7.285  1.00  0.00           C  
ATOM   1707  CD2 PHE A 220      -8.906   5.263  -6.345  1.00  0.00           C  
ATOM   1708  CE1 PHE A 220      -6.415   3.958  -6.017  1.00  0.00           C  
ATOM   1709  CE2 PHE A 220      -8.527   4.787  -5.076  1.00  0.00           C  
ATOM   1710  CZ  PHE A 220      -7.286   4.135  -4.924  1.00  0.00           C  
ATOM   1711  C   PHE A 220      -9.201   3.300  -9.510  1.00  0.00           C  
ATOM   1712  O   PHE A 220      -8.649   2.340  -8.996  1.00  0.00           O  
ATOM   1713  N   ILE A 221     -10.514   3.349  -9.812  1.00  0.00           N  
ATOM   1714  HN  ILE A 221     -10.895   4.157 -10.261  1.00  0.00           H  
ATOM   1715  CA  ILE A 221     -11.347   2.178  -9.524  1.00  0.00           C  
ATOM   1716  CB  ILE A 221     -12.841   2.549  -9.594  1.00  0.00           C  
ATOM   1717  CG2 ILE A 221     -13.740   1.332  -9.336  1.00  0.00           C  
ATOM   1718  CG1 ILE A 221     -13.167   3.642  -8.574  1.00  0.00           C  
ATOM   1719  CD1 ILE A 221     -14.535   4.288  -8.811  1.00  0.00           C  
ATOM   1720  C   ILE A 221     -11.029   0.974 -10.402  1.00  0.00           C  
ATOM   1721  O   ILE A 221     -10.774  -0.118  -9.913  1.00  0.00           O  
ATOM   1722  N   VAL A 222     -11.053   1.227 -11.726  1.00  0.00           N  
ATOM   1723  HN  VAL A 222     -11.204   2.158 -12.057  1.00  0.00           H  
ATOM   1724  CA  VAL A 222     -10.876   0.107 -12.653  1.00  0.00           C  
ATOM   1725  CB  VAL A 222     -11.394   0.479 -14.058  1.00  0.00           C  
ATOM   1726  CG1 VAL A 222     -10.520   1.509 -14.786  1.00  0.00           C  
ATOM   1727  CG2 VAL A 222     -11.636  -0.778 -14.898  1.00  0.00           C  
ATOM   1728  C   VAL A 222      -9.475  -0.493 -12.694  1.00  0.00           C  
ATOM   1729  O   VAL A 222      -9.291  -1.695 -12.842  1.00  0.00           O  
ATOM   1730  N   THR A 223      -8.492   0.410 -12.534  1.00  0.00           N  
ATOM   1731  HN  THR A 223      -8.709   1.374 -12.382  1.00  0.00           H  
ATOM   1732  CA  THR A 223      -7.110  -0.051 -12.565  1.00  0.00           C  
ATOM   1733  CB  THR A 223      -6.200   1.086 -13.033  1.00  0.00           C  
ATOM   1734  OG1 THR A 223      -6.692   1.630 -14.262  1.00  0.00           O  
ATOM   1735  HG1 THR A 223      -7.464   2.135 -14.039  1.00  0.00           H  
ATOM   1736  CG2 THR A 223      -4.743   0.665 -13.176  1.00  0.00           C  
ATOM   1737  C   THR A 223      -6.646  -0.615 -11.236  1.00  0.00           C  
ATOM   1738  O   THR A 223      -5.952  -1.619 -11.169  1.00  0.00           O  
ATOM   1739  N   TYR A 224      -7.069   0.080 -10.168  1.00  0.00           N  
ATOM   1740  HN  TYR A 224      -7.656   0.886 -10.244  1.00  0.00           H  
ATOM   1741  CA  TYR A 224      -6.595  -0.406  -8.882  1.00  0.00           C  
ATOM   1742  CB  TYR A 224      -5.812   0.708  -8.174  1.00  0.00           C  
ATOM   1743  CG  TYR A 224      -5.048   0.166  -6.989  1.00  0.00           C  
ATOM   1744  CD1 TYR A 224      -3.803  -0.466  -7.194  1.00  0.00           C  
ATOM   1745  CE1 TYR A 224      -3.100  -0.955  -6.081  1.00  0.00           C  
ATOM   1746  CD2 TYR A 224      -5.609   0.316  -5.707  1.00  0.00           C  
ATOM   1747  CE2 TYR A 224      -4.910  -0.177  -4.596  1.00  0.00           C  
ATOM   1748  CZ  TYR A 224      -3.665  -0.801  -4.798  1.00  0.00           C  
ATOM   1749  OH  TYR A 224      -2.987  -1.272  -3.694  1.00  0.00           O  
ATOM   1750  HH  TYR A 224      -2.079  -1.420  -3.921  1.00  0.00           H  
ATOM   1751  C   TYR A 224      -7.675  -1.029  -8.016  1.00  0.00           C  
ATOM   1752  O   TYR A 224      -7.669  -2.227  -7.774  1.00  0.00           O  
ATOM   1753  N   LEU A 225      -8.584  -0.154  -7.535  1.00  0.00           N  
ATOM   1754  HN  LEU A 225      -8.582   0.787  -7.865  1.00  0.00           H  
ATOM   1755  CA  LEU A 225      -9.436  -0.527  -6.405  1.00  0.00           C  
ATOM   1756  CB  LEU A 225     -10.338   0.619  -5.951  1.00  0.00           C  
ATOM   1757  CG  LEU A 225      -9.754   1.430  -4.795  1.00  0.00           C  
ATOM   1758  CD1 LEU A 225     -10.847   2.261  -4.123  1.00  0.00           C  
ATOM   1759  CD2 LEU A 225      -8.995   0.575  -3.773  1.00  0.00           C  
ATOM   1760  C   LEU A 225     -10.275  -1.774  -6.520  1.00  0.00           C  
ATOM   1761  O   LEU A 225     -10.084  -2.720  -5.767  1.00  0.00           O  
ATOM   1762  N   ALA A 226     -11.228  -1.724  -7.475  1.00  0.00           N  
ATOM   1763  HN  ALA A 226     -11.279  -0.959  -8.118  1.00  0.00           H  
ATOM   1764  CA  ALA A 226     -12.168  -2.843  -7.558  1.00  0.00           C  
ATOM   1765  CB  ALA A 226     -13.305  -2.583  -8.559  1.00  0.00           C  
ATOM   1766  C   ALA A 226     -11.558  -4.222  -7.769  1.00  0.00           C  
ATOM   1767  O   ALA A 226     -11.846  -5.118  -6.989  1.00  0.00           O  
ATOM   1768  N   PRO A 227     -10.673  -4.388  -8.799  1.00  0.00           N  
ATOM   1769  CD  PRO A 227     -10.260  -3.461  -9.856  1.00  0.00           C  
ATOM   1770  CA  PRO A 227     -10.011  -5.689  -8.932  1.00  0.00           C  
ATOM   1771  CB  PRO A 227      -9.267  -5.572 -10.262  1.00  0.00           C  
ATOM   1772  CG  PRO A 227      -9.007  -4.081 -10.433  1.00  0.00           C  
ATOM   1773  C   PRO A 227      -9.110  -6.083  -7.773  1.00  0.00           C  
ATOM   1774  O   PRO A 227      -8.988  -7.260  -7.481  1.00  0.00           O  
ATOM   1775  N   LEU A 228      -8.505  -5.074  -7.108  1.00  0.00           N  
ATOM   1776  HN  LEU A 228      -8.655  -4.121  -7.374  1.00  0.00           H  
ATOM   1777  CA  LEU A 228      -7.669  -5.411  -5.950  1.00  0.00           C  
ATOM   1778  CB  LEU A 228      -6.815  -4.218  -5.511  1.00  0.00           C  
ATOM   1779  CG  LEU A 228      -5.335  -4.310  -5.907  1.00  0.00           C  
ATOM   1780  CD1 LEU A 228      -4.634  -5.460  -5.185  1.00  0.00           C  
ATOM   1781  CD2 LEU A 228      -5.115  -4.361  -7.421  1.00  0.00           C  
ATOM   1782  C   LEU A 228      -8.433  -5.963  -4.760  1.00  0.00           C  
ATOM   1783  O   LEU A 228      -7.986  -6.883  -4.089  1.00  0.00           O  
ATOM   1784  N   GLY A 229      -9.626  -5.367  -4.553  1.00  0.00           N  
ATOM   1785  HN  GLY A 229      -9.929  -4.642  -5.172  1.00  0.00           H  
ATOM   1786  CA  GLY A 229     -10.507  -5.848  -3.490  1.00  0.00           C  
ATOM   1787  C   GLY A 229     -11.138  -7.200  -3.780  1.00  0.00           C  
ATOM   1788  O   GLY A 229     -11.278  -8.043  -2.904  1.00  0.00           O  
ATOM   1789  N   LEU A 230     -11.489  -7.375  -5.072  1.00  0.00           N  
ATOM   1790  HN  LEU A 230     -11.320  -6.648  -5.737  1.00  0.00           H  
ATOM   1791  CA  LEU A 230     -12.033  -8.667  -5.499  1.00  0.00           C  
ATOM   1792  CB  LEU A 230     -12.620  -8.584  -6.910  1.00  0.00           C  
ATOM   1793  CG  LEU A 230     -13.773  -7.585  -7.041  1.00  0.00           C  
ATOM   1794  CD1 LEU A 230     -14.212  -7.430  -8.497  1.00  0.00           C  
ATOM   1795  CD2 LEU A 230     -14.946  -7.911  -6.114  1.00  0.00           C  
ATOM   1796  C   LEU A 230     -11.032  -9.804  -5.433  1.00  0.00           C  
ATOM   1797  O   LEU A 230     -11.350 -10.908  -5.013  1.00  0.00           O  
ATOM   1798  N   MET A 231      -9.790  -9.462  -5.841  1.00  0.00           N  
ATOM   1799  HN  MET A 231      -9.606  -8.527  -6.139  1.00  0.00           H  
ATOM   1800  CA  MET A 231      -8.705 -10.436  -5.735  1.00  0.00           C  
ATOM   1801  CB  MET A 231      -7.441  -9.984  -6.466  1.00  0.00           C  
ATOM   1802  CG  MET A 231      -7.566 -10.092  -7.984  1.00  0.00           C  
ATOM   1803  SD  MET A 231      -6.010  -9.779  -8.830  1.00  0.00           S  
ATOM   1804  CE  MET A 231      -6.125  -7.990  -8.981  1.00  0.00           C  
ATOM   1805  C   MET A 231      -8.352 -10.790  -4.312  1.00  0.00           C  
ATOM   1806  O   MET A 231      -8.045 -11.933  -4.012  1.00  0.00           O  
ATOM   1807  N   ALA A 232      -8.454  -9.763  -3.439  1.00  0.00           N  
ATOM   1808  HN  ALA A 232      -8.678  -8.841  -3.756  1.00  0.00           H  
ATOM   1809  CA  ALA A 232      -8.243 -10.028  -2.017  1.00  0.00           C  
ATOM   1810  CB  ALA A 232      -8.345  -8.745  -1.190  1.00  0.00           C  
ATOM   1811  C   ALA A 232      -9.213 -11.046  -1.455  1.00  0.00           C  
ATOM   1812  O   ALA A 232      -8.811 -12.065  -0.916  1.00  0.00           O  
ATOM   1813  N   MET A 233     -10.514 -10.745  -1.647  1.00  0.00           N  
ATOM   1814  HN  MET A 233     -10.773  -9.907  -2.129  1.00  0.00           H  
ATOM   1815  CA  MET A 233     -11.531 -11.664  -1.129  1.00  0.00           C  
ATOM   1816  CB  MET A 233     -12.929 -11.053  -1.241  1.00  0.00           C  
ATOM   1817  CG  MET A 233     -13.043  -9.694  -0.541  1.00  0.00           C  
ATOM   1818  SD  MET A 233     -12.618  -9.740   1.210  1.00  0.00           S  
ATOM   1819  CE  MET A 233     -13.956 -10.801   1.781  1.00  0.00           C  
ATOM   1820  C   MET A 233     -11.506 -13.062  -1.723  1.00  0.00           C  
ATOM   1821  O   MET A 233     -11.791 -14.045  -1.051  1.00  0.00           O  
ATOM   1822  N   ALA A 234     -11.094 -13.101  -3.010  1.00  0.00           N  
ATOM   1823  HN  ALA A 234     -10.893 -12.253  -3.500  1.00  0.00           H  
ATOM   1824  CA  ALA A 234     -10.861 -14.398  -3.643  1.00  0.00           C  
ATOM   1825  CB  ALA A 234     -10.534 -14.241  -5.131  1.00  0.00           C  
ATOM   1826  C   ALA A 234      -9.748 -15.195  -2.988  1.00  0.00           C  
ATOM   1827  O   ALA A 234      -9.921 -16.360  -2.668  1.00  0.00           O  
ATOM   1828  N   TYR A 235      -8.609 -14.501  -2.779  1.00  0.00           N  
ATOM   1829  HN  TYR A 235      -8.575 -13.526  -2.993  1.00  0.00           H  
ATOM   1830  CA  TYR A 235      -7.457 -15.163  -2.165  1.00  0.00           C  
ATOM   1831  CB  TYR A 235      -6.170 -14.349  -2.338  1.00  0.00           C  
ATOM   1832  CG  TYR A 235      -5.630 -14.436  -3.750  1.00  0.00           C  
ATOM   1833  CD1 TYR A 235      -5.313 -15.693  -4.310  1.00  0.00           C  
ATOM   1834  CE1 TYR A 235      -4.778 -15.748  -5.608  1.00  0.00           C  
ATOM   1835  CD2 TYR A 235      -5.430 -13.239  -4.463  1.00  0.00           C  
ATOM   1836  CE2 TYR A 235      -4.896 -13.291  -5.760  1.00  0.00           C  
ATOM   1837  CZ  TYR A 235      -4.577 -14.546  -6.315  1.00  0.00           C  
ATOM   1838  OH  TYR A 235      -4.058 -14.601  -7.594  1.00  0.00           O  
ATOM   1839  HH  TYR A 235      -4.173 -13.764  -8.026  1.00  0.00           H  
ATOM   1840  C   TYR A 235      -7.615 -15.536  -0.704  1.00  0.00           C  
ATOM   1841  O   TYR A 235      -6.988 -16.473  -0.233  1.00  0.00           O  
ATOM   1842  N   PHE A 236      -8.497 -14.784  -0.012  1.00  0.00           N  
ATOM   1843  HN  PHE A 236      -8.987 -14.036  -0.460  1.00  0.00           H  
ATOM   1844  CA  PHE A 236      -8.808 -15.152   1.370  1.00  0.00           C  
ATOM   1845  CB  PHE A 236      -9.465 -13.982   2.117  1.00  0.00           C  
ATOM   1846  CG  PHE A 236      -8.461 -12.946   2.590  1.00  0.00           C  
ATOM   1847  CD1 PHE A 236      -7.658 -12.239   1.666  1.00  0.00           C  
ATOM   1848  CD2 PHE A 236      -8.363 -12.682   3.973  1.00  0.00           C  
ATOM   1849  CE1 PHE A 236      -6.771 -11.244   2.119  1.00  0.00           C  
ATOM   1850  CE2 PHE A 236      -7.477 -11.689   4.434  1.00  0.00           C  
ATOM   1851  CZ  PHE A 236      -6.698 -10.973   3.501  1.00  0.00           C  
ATOM   1852  C   PHE A 236      -9.670 -16.403   1.471  1.00  0.00           C  
ATOM   1853  O   PHE A 236      -9.519 -17.211   2.378  1.00  0.00           O  
ATOM   1854  N   GLN A 237     -10.559 -16.545   0.463  1.00  0.00           N  
ATOM   1855  HN  GLN A 237     -10.639 -15.842  -0.244  1.00  0.00           H  
ATOM   1856  CA  GLN A 237     -11.345 -17.779   0.370  1.00  0.00           C  
ATOM   1857  CB  GLN A 237     -12.528 -17.585  -0.576  1.00  0.00           C  
ATOM   1858  CG  GLN A 237     -13.677 -18.554  -0.283  1.00  0.00           C  
ATOM   1859  CD  GLN A 237     -14.784 -18.450  -1.320  1.00  0.00           C  
ATOM   1860  OE1 GLN A 237     -15.372 -19.449  -1.712  1.00  0.00           O  
ATOM   1861  NE2 GLN A 237     -15.064 -17.202  -1.745  1.00  0.00           N  
ATOM   1862 1HE2 GLN A 237     -15.820 -17.073  -2.387  1.00  0.00           H  
ATOM   1863 2HE2 GLN A 237     -14.554 -16.391  -1.461  1.00  0.00           H  
ATOM   1864  C   GLN A 237     -10.543 -19.007  -0.045  1.00  0.00           C  
ATOM   1865  O   GLN A 237     -10.728 -20.101   0.469  1.00  0.00           O  
ATOM   1866  N   ILE A 238      -9.609 -18.747  -0.989  1.00  0.00           N  
ATOM   1867  HN  ILE A 238      -9.545 -17.826  -1.373  1.00  0.00           H  
ATOM   1868  CA  ILE A 238      -8.640 -19.771  -1.397  1.00  0.00           C  
ATOM   1869  CB  ILE A 238      -7.818 -19.258  -2.593  1.00  0.00           C  
ATOM   1870  CG2 ILE A 238      -6.687 -20.219  -2.987  1.00  0.00           C  
ATOM   1871  CG1 ILE A 238      -8.738 -19.033  -3.792  1.00  0.00           C  
ATOM   1872  CD1 ILE A 238      -8.090 -18.167  -4.871  1.00  0.00           C  
ATOM   1873  C   ILE A 238      -7.737 -20.204  -0.252  1.00  0.00           C  
ATOM   1874  O   ILE A 238      -7.405 -21.371  -0.102  1.00  0.00           O  
ATOM   1875  N   PHE A 239      -7.393 -19.192   0.575  1.00  0.00           N  
ATOM   1876  HN  PHE A 239      -7.692 -18.259   0.379  1.00  0.00           H  
ATOM   1877  CA  PHE A 239      -6.620 -19.469   1.784  1.00  0.00           C  
ATOM   1878  CB  PHE A 239      -6.240 -18.157   2.491  1.00  0.00           C  
ATOM   1879  CG  PHE A 239      -5.359 -18.420   3.693  1.00  0.00           C  
ATOM   1880  CD1 PHE A 239      -3.963 -18.538   3.518  1.00  0.00           C  
ATOM   1881  CD2 PHE A 239      -5.950 -18.558   4.968  1.00  0.00           C  
ATOM   1882  CE1 PHE A 239      -3.148 -18.821   4.632  1.00  0.00           C  
ATOM   1883  CE2 PHE A 239      -5.138 -18.843   6.082  1.00  0.00           C  
ATOM   1884  CZ  PHE A 239      -3.745 -18.981   5.900  1.00  0.00           C  
ATOM   1885  C   PHE A 239      -7.322 -20.427   2.731  1.00  0.00           C  
ATOM   1886  O   PHE A 239      -6.734 -21.386   3.212  1.00  0.00           O  
ATOM   1887  N   ARG A 240      -8.625 -20.139   2.947  1.00  0.00           N  
ATOM   1888  HN  ARG A 240      -9.054 -19.339   2.526  1.00  0.00           H  
ATOM   1889  CA  ARG A 240      -9.380 -21.066   3.787  1.00  0.00           C  
ATOM   1890  CB  ARG A 240     -10.761 -20.513   4.164  1.00  0.00           C  
ATOM   1891  CG  ARG A 240     -11.404 -21.378   5.254  1.00  0.00           C  
ATOM   1892  CD  ARG A 240     -12.806 -20.966   5.689  1.00  0.00           C  
ATOM   1893  NE  ARG A 240     -13.365 -22.023   6.530  1.00  0.00           N  
ATOM   1894  HE  ARG A 240     -13.082 -22.968   6.366  1.00  0.00           H  
ATOM   1895  CZ  ARG A 240     -14.298 -21.776   7.471  1.00  0.00           C  
ATOM   1896  NH1 ARG A 240     -14.706 -20.536   7.732  1.00  0.00           N1+
ATOM   1897 1HH1 ARG A 240     -14.311 -19.764   7.236  1.00  0.00           H  
ATOM   1898 2HH1 ARG A 240     -15.409 -20.371   8.424  1.00  0.00           H  
ATOM   1899  NH2 ARG A 240     -14.825 -22.796   8.141  1.00  0.00           N  
ATOM   1900 1HH2 ARG A 240     -14.526 -23.731   7.949  1.00  0.00           H  
ATOM   1901 2HH2 ARG A 240     -15.524 -22.637   8.838  1.00  0.00           H  
ATOM   1902  C   ARG A 240      -9.488 -22.479   3.232  1.00  0.00           C  
ATOM   1903  O   ARG A 240      -9.339 -23.442   3.969  1.00  0.00           O  
ATOM   1904  N   LYS A 241      -9.724 -22.569   1.903  1.00  0.00           N  
ATOM   1905  HN  LYS A 241      -9.803 -21.749   1.336  1.00  0.00           H  
ATOM   1906  CA  LYS A 241      -9.842 -23.913   1.332  1.00  0.00           C  
ATOM   1907  CB  LYS A 241     -10.480 -23.881  -0.068  1.00  0.00           C  
ATOM   1908  CG  LYS A 241     -11.346 -25.107  -0.429  1.00  0.00           C  
ATOM   1909  CD  LYS A 241     -10.593 -26.429  -0.647  1.00  0.00           C  
ATOM   1910  CE  LYS A 241      -9.642 -26.328  -1.840  1.00  0.00           C  
ATOM   1911  NZ  LYS A 241      -8.812 -27.528  -2.014  1.00  0.00           N1+
ATOM   1912  HZ1 LYS A 241      -9.431 -28.337  -2.219  1.00  0.00           H  
ATOM   1913  HZ2 LYS A 241      -8.250 -27.715  -1.155  1.00  0.00           H  
ATOM   1914  HZ3 LYS A 241      -8.167 -27.378  -2.817  1.00  0.00           H  
ATOM   1915  C   LYS A 241      -8.568 -24.745   1.364  1.00  0.00           C  
ATOM   1916  O   LYS A 241      -8.562 -25.841   1.895  1.00  0.00           O  
ATOM   1917  N   LEU A 242      -7.491 -24.186   0.777  1.00  0.00           N  
ATOM   1918  HN  LEU A 242      -7.545 -23.265   0.396  1.00  0.00           H  
ATOM   1919  CA  LEU A 242      -6.255 -24.969   0.688  1.00  0.00           C  
ATOM   1920  CB  LEU A 242      -5.234 -24.316  -0.236  1.00  0.00           C  
ATOM   1921  CG  LEU A 242      -5.519 -24.507  -1.718  1.00  0.00           C  
ATOM   1922  CD1 LEU A 242      -4.497 -23.735  -2.543  1.00  0.00           C  
ATOM   1923  CD2 LEU A 242      -5.579 -25.982  -2.123  1.00  0.00           C  
ATOM   1924  C   LEU A 242      -5.557 -25.259   1.997  1.00  0.00           C  
ATOM   1925  O   LEU A 242      -4.992 -26.323   2.199  1.00  0.00           O  
ATOM   1926  N   TRP A 243      -5.599 -24.236   2.867  1.00  0.00           N  
ATOM   1927  HN  TRP A 243      -6.151 -23.421   2.687  1.00  0.00           H  
ATOM   1928  CA  TRP A 243      -4.808 -24.375   4.085  1.00  0.00           C  
ATOM   1929  CB  TRP A 243      -4.166 -23.035   4.469  1.00  0.00           C  
ATOM   1930  CG  TRP A 243      -3.304 -22.509   3.336  1.00  0.00           C  
ATOM   1931  CD2 TRP A 243      -1.870 -22.601   3.204  1.00  0.00           C  
ATOM   1932  CE2 TRP A 243      -1.515 -21.937   1.975  1.00  0.00           C  
ATOM   1933  CE3 TRP A 243      -0.862 -23.147   4.024  1.00  0.00           C  
ATOM   1934  CD1 TRP A 243      -3.732 -21.828   2.184  1.00  0.00           C  
ATOM   1935  NE1 TRP A 243      -2.688 -21.497   1.381  1.00  0.00           N  
ATOM   1936  HE1 TRP A 243      -2.746 -21.009   0.531  1.00  0.00           H  
ATOM   1937  CZ2 TRP A 243      -0.160 -21.869   1.584  1.00  0.00           C  
ATOM   1938  CZ3 TRP A 243       0.488 -23.067   3.621  1.00  0.00           C  
ATOM   1939  CH2 TRP A 243       0.837 -22.422   2.412  1.00  0.00           C  
ATOM   1940  C   TRP A 243      -5.576 -24.999   5.237  1.00  0.00           C  
ATOM   1941  O   TRP A 243      -5.130 -25.962   5.845  1.00  0.00           O  
ATOM   1942  N   GLY A 244      -6.767 -24.415   5.485  1.00  0.00           N  
ATOM   1943  HN  GLY A 244      -7.074 -23.662   4.903  1.00  0.00           H  
ATOM   1944  CA  GLY A 244      -7.611 -24.935   6.566  1.00  0.00           C  
ATOM   1945  C   GLY A 244      -8.400 -26.195   6.231  1.00  0.00           C  
ATOM   1946  O   GLY A 244      -8.344 -27.196   6.936  1.00  0.00           O  
ATOM   1947  N   ARG A 245      -9.152 -26.091   5.116  1.00  0.00           N  
ATOM   1948  HN  ARG A 245      -9.090 -25.262   4.565  1.00  0.00           H  
ATOM   1949  CA  ARG A 245      -9.999 -27.205   4.675  1.00  0.00           C  
ATOM   1950  CB  ARG A 245     -11.090 -26.712   3.716  1.00  0.00           C  
ATOM   1951  CG  ARG A 245     -12.010 -25.610   4.250  1.00  0.00           C  
ATOM   1952  CD  ARG A 245     -12.970 -25.120   3.161  1.00  0.00           C  
ATOM   1953  NE  ARG A 245     -13.907 -24.123   3.677  1.00  0.00           N  
ATOM   1954  HE  ARG A 245     -14.148 -24.124   4.645  1.00  0.00           H  
ATOM   1955  CZ  ARG A 245     -14.536 -23.250   2.860  1.00  0.00           C  
ATOM   1956  NH1 ARG A 245     -14.285 -23.210   1.552  1.00  0.00           N1+
ATOM   1957 1HH1 ARG A 245     -13.613 -23.832   1.152  1.00  0.00           H  
ATOM   1958 2HH1 ARG A 245     -14.765 -22.560   0.962  1.00  0.00           H  
ATOM   1959  NH2 ARG A 245     -15.429 -22.412   3.376  1.00  0.00           N  
ATOM   1960 1HH2 ARG A 245     -15.635 -22.432   4.354  1.00  0.00           H  
ATOM   1961 2HH2 ARG A 245     -15.899 -21.760   2.782  1.00  0.00           H  
ATOM   1962  C   ARG A 245      -9.247 -28.355   4.015  1.00  0.00           C  
ATOM   1963  O   ARG A 245      -9.720 -29.486   4.004  1.00  0.00           O  
ATOM   1964  N   GLN A 246      -8.058 -27.979   3.475  1.00  0.00           N  
ATOM   1965  HN  GLN A 246      -7.820 -27.012   3.558  1.00  0.00           H  
ATOM   1966  CA  GLN A 246      -7.189 -28.781   2.602  1.00  0.00           C  
ATOM   1967  CB  GLN A 246      -6.956 -30.219   3.083  1.00  0.00           C  
ATOM   1968  CG  GLN A 246      -6.415 -30.338   4.511  1.00  0.00           C  
ATOM   1969  CD  GLN A 246      -6.230 -31.804   4.853  1.00  0.00           C  
ATOM   1970  OE1 GLN A 246      -5.133 -32.258   5.150  1.00  0.00           O  
ATOM   1971  NE2 GLN A 246      -7.359 -32.531   4.773  1.00  0.00           N  
ATOM   1972 1HE2 GLN A 246      -8.227 -32.100   4.525  1.00  0.00           H  
ATOM   1973 2HE2 GLN A 246      -7.341 -33.514   4.955  1.00  0.00           H  
ATOM   1974  C   GLN A 246      -7.589 -28.767   1.134  1.00  0.00           C  
ATOM   1975 1OCT GLN A 246      -6.768 -28.380   0.304  1.00  0.00           O  
ATOM   1976 2OCT GLN A 246      -8.719 -29.133   0.816  1.00  0.00           O1-
TER    1977      GLN A 246 
ATOM   1978  N   ARG B 291       1.232 -28.911  -0.114  1.00  0.00           N  
ATOM   1979  CA  ARG B 291       0.669 -29.125  -1.456  1.00  0.00           C  
ATOM   1980  CB  ARG B 291      -0.850 -28.915  -1.451  1.00  0.00           C  
ATOM   1981  CG  ARG B 291      -1.546 -29.771  -0.393  1.00  0.00           C  
ATOM   1982  CD  ARG B 291      -3.048 -29.509  -0.250  1.00  0.00           C  
ATOM   1983  NE  ARG B 291      -3.559 -30.206   0.932  1.00  0.00           N  
ATOM   1984  HE  ARG B 291      -3.435 -29.792   1.833  1.00  0.00           H  
ATOM   1985  CZ  ARG B 291      -4.089 -31.445   0.840  1.00  0.00           C  
ATOM   1986  NH1 ARG B 291      -4.334 -32.004  -0.344  1.00  0.00           N1+
ATOM   1987 1HH1 ARG B 291      -4.138 -31.497  -1.183  1.00  0.00           H  
ATOM   1988 2HH1 ARG B 291      -4.716 -32.926  -0.403  1.00  0.00           H  
ATOM   1989  NH2 ARG B 291      -4.366 -32.120   1.952  1.00  0.00           N  
ATOM   1990 1HH2 ARG B 291      -4.185 -31.711   2.846  1.00  0.00           H  
ATOM   1991 2HH2 ARG B 291      -4.757 -33.040   1.907  1.00  0.00           H  
ATOM   1992  C   ARG B 291       1.321 -28.213  -2.472  1.00  0.00           C  
ATOM   1993  O   ARG B 291       1.752 -27.108  -2.166  1.00  0.00           O  
ATOM   1994  HT1 ARG B 291       1.292 -27.917   0.066  1.00  0.00           H  
ATOM   1995  HT2 ARG B 291       2.179 -29.268  -0.093  1.00  0.00           H  
ATOM   1996  N   ALA B 292       1.352 -28.733  -3.716  1.00  0.00           N  
ATOM   1997  HN  ALA B 292       0.981 -29.646  -3.883  1.00  0.00           H  
ATOM   1998  CA  ALA B 292       1.825 -27.899  -4.822  1.00  0.00           C  
ATOM   1999  CB  ALA B 292       2.006 -28.730  -6.092  1.00  0.00           C  
ATOM   2000  C   ALA B 292       0.897 -26.740  -5.137  1.00  0.00           C  
ATOM   2001  O   ALA B 292       1.324 -25.656  -5.512  1.00  0.00           O  
ATOM   2002  N   ARG B 293      -0.405 -27.021  -4.916  1.00  0.00           N  
ATOM   2003  HN  ARG B 293      -0.665 -27.943  -4.633  1.00  0.00           H  
ATOM   2004  CA  ARG B 293      -1.417 -25.968  -5.007  1.00  0.00           C  
ATOM   2005  CB  ARG B 293      -2.817 -26.576  -4.921  1.00  0.00           C  
ATOM   2006  CG  ARG B 293      -3.207 -27.443  -6.123  1.00  0.00           C  
ATOM   2007  CD  ARG B 293      -3.822 -26.679  -7.304  1.00  0.00           C  
ATOM   2008  NE  ARG B 293      -2.898 -25.733  -7.933  1.00  0.00           N  
ATOM   2009  HE  ARG B 293      -2.435 -25.040  -7.381  1.00  0.00           H  
ATOM   2010  CZ  ARG B 293      -2.726 -25.734  -9.273  1.00  0.00           C  
ATOM   2011  NH1 ARG B 293      -3.324 -26.640 -10.045  1.00  0.00           N1+
ATOM   2012 1HH1 ARG B 293      -3.906 -27.343  -9.637  1.00  0.00           H  
ATOM   2013 2HH1 ARG B 293      -3.195 -26.624 -11.037  1.00  0.00           H  
ATOM   2014  NH2 ARG B 293      -1.951 -24.809  -9.832  1.00  0.00           N  
ATOM   2015 1HH2 ARG B 293      -1.499 -24.123  -9.263  1.00  0.00           H  
ATOM   2016 2HH2 ARG B 293      -1.814 -24.792 -10.823  1.00  0.00           H  
ATOM   2017  C   ARG B 293      -1.263 -24.848  -3.992  1.00  0.00           C  
ATOM   2018  O   ARG B 293      -1.539 -23.694  -4.286  1.00  0.00           O  
ATOM   2019  N   ARG B 294      -0.778 -25.238  -2.794  1.00  0.00           N  
ATOM   2020  HN  ARG B 294      -0.529 -26.192  -2.633  1.00  0.00           H  
ATOM   2021  CA  ARG B 294      -0.460 -24.215  -1.795  1.00  0.00           C  
ATOM   2022  CB  ARG B 294      -0.230 -24.829  -0.420  1.00  0.00           C  
ATOM   2023  CG  ARG B 294      -1.442 -25.464   0.251  1.00  0.00           C  
ATOM   2024  CD  ARG B 294      -1.011 -25.942   1.634  1.00  0.00           C  
ATOM   2025  NE  ARG B 294      -2.083 -26.611   2.366  1.00  0.00           N  
ATOM   2026  HE  ARG B 294      -2.970 -26.175   2.515  1.00  0.00           H  
ATOM   2027  CZ  ARG B 294      -1.849 -27.824   2.902  1.00  0.00           C  
ATOM   2028  NH1 ARG B 294      -0.687 -28.440   2.692  1.00  0.00           N1+
ATOM   2029 1HH1 ARG B 294       0.027 -28.007   2.141  1.00  0.00           H  
ATOM   2030 2HH1 ARG B 294      -0.526 -29.347   3.076  1.00  0.00           H  
ATOM   2031  NH2 ARG B 294      -2.792 -28.414   3.634  1.00  0.00           N  
ATOM   2032 1HH2 ARG B 294      -3.671 -27.956   3.778  1.00  0.00           H  
ATOM   2033 2HH2 ARG B 294      -2.634 -29.312   4.046  1.00  0.00           H  
ATOM   2034  C   ARG B 294       0.762 -23.384  -2.134  1.00  0.00           C  
ATOM   2035  O   ARG B 294       0.808 -22.190  -1.875  1.00  0.00           O  
ATOM   2036  N   LYS B 295       1.753 -24.077  -2.735  1.00  0.00           N  
ATOM   2037  HN  LYS B 295       1.626 -25.050  -2.927  1.00  0.00           H  
ATOM   2038  CA  LYS B 295       2.990 -23.397  -3.129  1.00  0.00           C  
ATOM   2039  CB  LYS B 295       4.051 -24.434  -3.515  1.00  0.00           C  
ATOM   2040  CG  LYS B 295       5.476 -23.873  -3.595  1.00  0.00           C  
ATOM   2041  CD  LYS B 295       6.074 -23.528  -2.227  1.00  0.00           C  
ATOM   2042  CE  LYS B 295       7.185 -24.483  -1.771  1.00  0.00           C  
ATOM   2043  NZ  LYS B 295       6.670 -25.851  -1.604  1.00  0.00           N1+
ATOM   2044  HZ1 LYS B 295       6.205 -26.163  -2.480  1.00  0.00           H  
ATOM   2045  HZ2 LYS B 295       5.985 -25.871  -0.822  1.00  0.00           H  
ATOM   2046  HZ3 LYS B 295       7.459 -26.492  -1.387  1.00  0.00           H  
ATOM   2047  C   LYS B 295       2.807 -22.360  -4.232  1.00  0.00           C  
ATOM   2048  O   LYS B 295       3.391 -21.283  -4.213  1.00  0.00           O  
ATOM   2049  N   THR B 296       1.930 -22.726  -5.187  1.00  0.00           N  
ATOM   2050  HN  THR B 296       1.475 -23.614  -5.145  1.00  0.00           H  
ATOM   2051  CA  THR B 296       1.582 -21.730  -6.198  1.00  0.00           C  
ATOM   2052  CB  THR B 296       1.062 -22.393  -7.485  1.00  0.00           C  
ATOM   2053  OG1 THR B 296       0.831 -21.410  -8.499  1.00  0.00           O  
ATOM   2054  HG1 THR B 296       1.606 -20.864  -8.533  1.00  0.00           H  
ATOM   2055  CG2 THR B 296      -0.194 -23.236  -7.271  1.00  0.00           C  
ATOM   2056  C   THR B 296       0.654 -20.628  -5.703  1.00  0.00           C  
ATOM   2057  O   THR B 296       0.800 -19.477  -6.090  1.00  0.00           O  
ATOM   2058  N   ALA B 297      -0.278 -21.012  -4.803  1.00  0.00           N  
ATOM   2059  HN  ALA B 297      -0.360 -21.971  -4.531  1.00  0.00           H  
ATOM   2060  CA  ALA B 297      -1.171 -19.996  -4.243  1.00  0.00           C  
ATOM   2061  CB  ALA B 297      -2.262 -20.621  -3.371  1.00  0.00           C  
ATOM   2062  C   ALA B 297      -0.464 -18.924  -3.434  1.00  0.00           C  
ATOM   2063  O   ALA B 297      -0.782 -17.749  -3.550  1.00  0.00           O  
ATOM   2064  N   LYS B 298       0.537 -19.375  -2.642  1.00  0.00           N  
ATOM   2065  HN  LYS B 298       0.755 -20.350  -2.606  1.00  0.00           H  
ATOM   2066  CA  LYS B 298       1.335 -18.395  -1.900  1.00  0.00           C  
ATOM   2067  CB  LYS B 298       2.223 -19.048  -0.822  1.00  0.00           C  
ATOM   2068  CG  LYS B 298       3.369 -19.918  -1.351  1.00  0.00           C  
ATOM   2069  CD  LYS B 298       4.272 -20.541  -0.286  1.00  0.00           C  
ATOM   2070  CE  LYS B 298       5.063 -19.529   0.541  1.00  0.00           C  
ATOM   2071  NZ  LYS B 298       6.022 -20.264   1.379  1.00  0.00           N1+
ATOM   2072  HZ1 LYS B 298       6.732 -20.731   0.779  1.00  0.00           H  
ATOM   2073  HZ2 LYS B 298       5.516 -20.981   1.939  1.00  0.00           H  
ATOM   2074  HZ3 LYS B 298       6.497 -19.594   2.017  1.00  0.00           H  
ATOM   2075  C   LYS B 298       2.143 -17.460  -2.781  1.00  0.00           C  
ATOM   2076  O   LYS B 298       2.279 -16.282  -2.483  1.00  0.00           O  
ATOM   2077  N   MET B 299       2.633 -18.035  -3.907  1.00  0.00           N  
ATOM   2078  HN  MET B 299       2.476 -19.008  -4.077  1.00  0.00           H  
ATOM   2079  CA  MET B 299       3.358 -17.239  -4.900  1.00  0.00           C  
ATOM   2080  CB  MET B 299       3.759 -18.119  -6.086  1.00  0.00           C  
ATOM   2081  CG  MET B 299       4.655 -17.441  -7.130  1.00  0.00           C  
ATOM   2082  SD  MET B 299       4.530 -18.219  -8.751  1.00  0.00           S  
ATOM   2083  CE  MET B 299       4.469 -19.942  -8.232  1.00  0.00           C  
ATOM   2084  C   MET B 299       2.535 -16.072  -5.403  1.00  0.00           C  
ATOM   2085  O   MET B 299       2.959 -14.926  -5.389  1.00  0.00           O  
ATOM   2086  N   LEU B 300       1.311 -16.453  -5.815  1.00  0.00           N  
ATOM   2087  HN  LEU B 300       1.064 -17.421  -5.767  1.00  0.00           H  
ATOM   2088  CA  LEU B 300       0.340 -15.506  -6.357  1.00  0.00           C  
ATOM   2089  CB  LEU B 300      -0.921 -16.244  -6.765  1.00  0.00           C  
ATOM   2090  CG  LEU B 300      -0.956 -16.723  -8.209  1.00  0.00           C  
ATOM   2091  CD1 LEU B 300       0.167 -17.677  -8.617  1.00  0.00           C  
ATOM   2092  CD2 LEU B 300      -2.301 -17.371  -8.436  1.00  0.00           C  
ATOM   2093  C   LEU B 300      -0.056 -14.396  -5.416  1.00  0.00           C  
ATOM   2094  O   LEU B 300      -0.175 -13.245  -5.810  1.00  0.00           O  
ATOM   2095  N   MET B 301      -0.244 -14.805  -4.144  1.00  0.00           N  
ATOM   2096  HN  MET B 301      -0.126 -15.771  -3.909  1.00  0.00           H  
ATOM   2097  CA  MET B 301      -0.579 -13.822  -3.113  1.00  0.00           C  
ATOM   2098  CB  MET B 301      -0.979 -14.525  -1.816  1.00  0.00           C  
ATOM   2099  CG  MET B 301      -2.202 -15.429  -1.986  1.00  0.00           C  
ATOM   2100  SD  MET B 301      -2.541 -16.423  -0.524  1.00  0.00           S  
ATOM   2101  CE  MET B 301      -3.787 -17.513  -1.233  1.00  0.00           C  
ATOM   2102  C   MET B 301       0.524 -12.812  -2.854  1.00  0.00           C  
ATOM   2103  O   MET B 301       0.268 -11.647  -2.580  1.00  0.00           O  
ATOM   2104  N   VAL B 302       1.770 -13.312  -2.997  1.00  0.00           N  
ATOM   2105  HN  VAL B 302       1.908 -14.275  -3.231  1.00  0.00           H  
ATOM   2106  CA  VAL B 302       2.908 -12.397  -2.912  1.00  0.00           C  
ATOM   2107  CB  VAL B 302       4.206 -13.171  -2.642  1.00  0.00           C  
ATOM   2108  CG1 VAL B 302       5.451 -12.276  -2.612  1.00  0.00           C  
ATOM   2109  CG2 VAL B 302       4.072 -13.946  -1.330  1.00  0.00           C  
ATOM   2110  C   VAL B 302       3.043 -11.462  -4.105  1.00  0.00           C  
ATOM   2111  O   VAL B 302       3.333 -10.287  -3.933  1.00  0.00           O  
ATOM   2112  N   VAL B 303       2.781 -12.009  -5.315  1.00  0.00           N  
ATOM   2113  HN  VAL B 303       2.540 -12.975  -5.393  1.00  0.00           H  
ATOM   2114  CA  VAL B 303       2.784 -11.134  -6.497  1.00  0.00           C  
ATOM   2115  CB  VAL B 303       2.613 -11.926  -7.807  1.00  0.00           C  
ATOM   2116  CG1 VAL B 303       2.753 -11.032  -9.047  1.00  0.00           C  
ATOM   2117  CG2 VAL B 303       3.594 -13.092  -7.893  1.00  0.00           C  
ATOM   2118  C   VAL B 303       1.736 -10.034  -6.415  1.00  0.00           C  
ATOM   2119  O   VAL B 303       1.978  -8.892  -6.777  1.00  0.00           O  
ATOM   2120  N   LEU B 304       0.567 -10.440  -5.874  1.00  0.00           N  
ATOM   2121  HN  LEU B 304       0.458 -11.393  -5.594  1.00  0.00           H  
ATOM   2122  CA  LEU B 304      -0.515  -9.488  -5.634  1.00  0.00           C  
ATOM   2123  CB  LEU B 304      -1.780 -10.221  -5.179  1.00  0.00           C  
ATOM   2124  CG  LEU B 304      -3.006  -9.306  -5.129  1.00  0.00           C  
ATOM   2125  CD1 LEU B 304      -3.416  -8.852  -6.528  1.00  0.00           C  
ATOM   2126  CD2 LEU B 304      -4.160  -9.923  -4.343  1.00  0.00           C  
ATOM   2127  C   LEU B 304      -0.170  -8.400  -4.633  1.00  0.00           C  
ATOM   2128  O   LEU B 304      -0.492  -7.237  -4.825  1.00  0.00           O  
ATOM   2129  N   LEU B 305       0.518  -8.844  -3.560  1.00  0.00           N  
ATOM   2130  HN  LEU B 305       0.738  -9.817  -3.483  1.00  0.00           H  
ATOM   2131  CA  LEU B 305       0.966  -7.913  -2.522  1.00  0.00           C  
ATOM   2132  CB  LEU B 305       1.590  -8.698  -1.365  1.00  0.00           C  
ATOM   2133  CG  LEU B 305       2.045  -7.846  -0.176  1.00  0.00           C  
ATOM   2134  CD1 LEU B 305       0.871  -7.217   0.579  1.00  0.00           C  
ATOM   2135  CD2 LEU B 305       2.972  -8.638   0.745  1.00  0.00           C  
ATOM   2136  C   LEU B 305       1.945  -6.869  -3.030  1.00  0.00           C  
ATOM   2137  O   LEU B 305       1.833  -5.684  -2.750  1.00  0.00           O  
ATOM   2138  N   VAL B 306       2.911  -7.388  -3.811  1.00  0.00           N  
ATOM   2139  HN  VAL B 306       2.900  -8.362  -4.033  1.00  0.00           H  
ATOM   2140  CA  VAL B 306       3.929  -6.511  -4.387  1.00  0.00           C  
ATOM   2141  CB  VAL B 306       5.079  -7.359  -4.948  1.00  0.00           C  
ATOM   2142  CG1 VAL B 306       6.132  -6.548  -5.712  1.00  0.00           C  
ATOM   2143  CG2 VAL B 306       5.722  -8.141  -3.799  1.00  0.00           C  
ATOM   2144  C   VAL B 306       3.369  -5.541  -5.411  1.00  0.00           C  
ATOM   2145  O   VAL B 306       3.749  -4.381  -5.450  1.00  0.00           O  
ATOM   2146  N   PHE B 307       2.406  -6.062  -6.198  1.00  0.00           N  
ATOM   2147  HN  PHE B 307       2.163  -7.028  -6.118  1.00  0.00           H  
ATOM   2148  CA  PHE B 307       1.685  -5.216  -7.149  1.00  0.00           C  
ATOM   2149  CB  PHE B 307       0.760  -6.098  -7.995  1.00  0.00           C  
ATOM   2150  CG  PHE B 307       0.222  -5.378  -9.212  1.00  0.00           C  
ATOM   2151  CD1 PHE B 307      -0.955  -4.604  -9.109  1.00  0.00           C  
ATOM   2152  CD2 PHE B 307       0.899  -5.520 -10.442  1.00  0.00           C  
ATOM   2153  CE1 PHE B 307      -1.475  -3.982 -10.259  1.00  0.00           C  
ATOM   2154  CE2 PHE B 307       0.377  -4.903 -11.595  1.00  0.00           C  
ATOM   2155  CZ  PHE B 307      -0.810  -4.148 -11.492  1.00  0.00           C  
ATOM   2156  C   PHE B 307       0.913  -4.091  -6.479  1.00  0.00           C  
ATOM   2157  O   PHE B 307       0.947  -2.943  -6.900  1.00  0.00           O  
ATOM   2158  N   ALA B 308       0.234  -4.490  -5.385  1.00  0.00           N  
ATOM   2159  HN  ALA B 308       0.304  -5.443  -5.095  1.00  0.00           H  
ATOM   2160  CA  ALA B 308      -0.552  -3.534  -4.607  1.00  0.00           C  
ATOM   2161  CB  ALA B 308      -1.303  -4.248  -3.482  1.00  0.00           C  
ATOM   2162  C   ALA B 308       0.265  -2.405  -4.005  1.00  0.00           C  
ATOM   2163  O   ALA B 308      -0.103  -1.241  -4.080  1.00  0.00           O  
ATOM   2164  N   LEU B 309       1.415  -2.813  -3.431  1.00  0.00           N  
ATOM   2165  HN  LEU B 309       1.634  -3.788  -3.412  1.00  0.00           H  
ATOM   2166  CA  LEU B 309       2.349  -1.831  -2.882  1.00  0.00           C  
ATOM   2167  CB  LEU B 309       3.431  -2.553  -2.064  1.00  0.00           C  
ATOM   2168  CG  LEU B 309       4.275  -1.687  -1.110  1.00  0.00           C  
ATOM   2169  CD1 LEU B 309       4.818  -2.523   0.048  1.00  0.00           C  
ATOM   2170  CD2 LEU B 309       5.419  -0.936  -1.798  1.00  0.00           C  
ATOM   2171  C   LEU B 309       2.947  -0.913  -3.933  1.00  0.00           C  
ATOM   2172  O   LEU B 309       3.037   0.291  -3.743  1.00  0.00           O  
ATOM   2173  N   CYS B 310       3.341  -1.542  -5.062  1.00  0.00           N  
ATOM   2174  HN  CYS B 310       3.222  -2.529  -5.158  1.00  0.00           H  
ATOM   2175  CA  CYS B 310       3.962  -0.764  -6.135  1.00  0.00           C  
ATOM   2176  CB  CYS B 310       4.447  -1.670  -7.268  1.00  0.00           C  
ATOM   2177  SG  CYS B 310       5.787  -2.780  -6.766  1.00  0.00           S  
ATOM   2178  C   CYS B 310       3.072   0.323  -6.696  1.00  0.00           C  
ATOM   2179  O   CYS B 310       3.506   1.431  -6.980  1.00  0.00           O  
ATOM   2180  N   TYR B 311       1.787  -0.058  -6.811  1.00  0.00           N  
ATOM   2181  HN  TYR B 311       1.493  -0.963  -6.501  1.00  0.00           H  
ATOM   2182  CA  TYR B 311       0.825   0.889  -7.358  1.00  0.00           C  
ATOM   2183  CB  TYR B 311      -0.241   0.145  -8.158  1.00  0.00           C  
ATOM   2184  CG  TYR B 311       0.328  -0.264  -9.493  1.00  0.00           C  
ATOM   2185  CD1 TYR B 311       1.070  -1.458  -9.607  1.00  0.00           C  
ATOM   2186  CE1 TYR B 311       1.575  -1.828 -10.863  1.00  0.00           C  
ATOM   2187  CD2 TYR B 311       0.096   0.581 -10.594  1.00  0.00           C  
ATOM   2188  CE2 TYR B 311       0.598   0.208 -11.848  1.00  0.00           C  
ATOM   2189  CZ  TYR B 311       1.311  -1.001 -11.972  1.00  0.00           C  
ATOM   2190  OH  TYR B 311       1.760  -1.375 -13.224  1.00  0.00           O  
ATOM   2191  HH  TYR B 311       2.279  -2.166 -13.166  1.00  0.00           H  
ATOM   2192  C   TYR B 311       0.188   1.844  -6.370  1.00  0.00           C  
ATOM   2193  O   TYR B 311      -0.398   2.839  -6.771  1.00  0.00           O  
ATOM   2194  N   LEU B 312       0.335   1.525  -5.065  1.00  0.00           N  
ATOM   2195  HN  LEU B 312       0.822   0.696  -4.791  1.00  0.00           H  
ATOM   2196  CA  LEU B 312      -0.257   2.410  -4.056  1.00  0.00           C  
ATOM   2197  CB  LEU B 312      -0.191   1.796  -2.649  1.00  0.00           C  
ATOM   2198  CG  LEU B 312      -1.087   2.518  -1.637  1.00  0.00           C  
ATOM   2199  CD1 LEU B 312      -2.572   2.362  -1.975  1.00  0.00           C  
ATOM   2200  CD2 LEU B 312      -0.768   2.098  -0.204  1.00  0.00           C  
ATOM   2201  C   LEU B 312       0.148   3.889  -4.051  1.00  0.00           C  
ATOM   2202  O   LEU B 312      -0.734   4.733  -4.143  1.00  0.00           O  
ATOM   2203  N   PRO B 313       1.478   4.219  -3.955  1.00  0.00           N  
ATOM   2204  CD  PRO B 313       2.663   3.365  -3.868  1.00  0.00           C  
ATOM   2205  CA  PRO B 313       1.839   5.645  -3.929  1.00  0.00           C  
ATOM   2206  CB  PRO B 313       3.335   5.626  -3.595  1.00  0.00           C  
ATOM   2207  CG  PRO B 313       3.838   4.294  -4.140  1.00  0.00           C  
ATOM   2208  C   PRO B 313       1.507   6.377  -5.218  1.00  0.00           C  
ATOM   2209  O   PRO B 313       1.108   7.532  -5.214  1.00  0.00           O  
ATOM   2210  N   ILE B 314       1.640   5.614  -6.319  1.00  0.00           N  
ATOM   2211  HN  ILE B 314       1.977   4.680  -6.222  1.00  0.00           H  
ATOM   2212  CA  ILE B 314       1.230   6.092  -7.632  1.00  0.00           C  
ATOM   2213  CB  ILE B 314       1.614   4.997  -8.644  1.00  0.00           C  
ATOM   2214  CG2 ILE B 314       0.481   4.469  -9.550  1.00  0.00           C  
ATOM   2215  CG1 ILE B 314       2.775   5.541  -9.461  1.00  0.00           C  
ATOM   2216  CD1 ILE B 314       2.585   5.476 -10.966  1.00  0.00           C  
ATOM   2217  C   ILE B 314      -0.223   6.525  -7.696  1.00  0.00           C  
ATOM   2218  O   ILE B 314      -0.572   7.570  -8.229  1.00  0.00           O  
ATOM   2219  N   SER B 315      -1.056   5.665  -7.090  1.00  0.00           N  
ATOM   2220  HN  SER B 315      -0.702   4.870  -6.598  1.00  0.00           H  
ATOM   2221  CA  SER B 315      -2.483   5.909  -7.192  1.00  0.00           C  
ATOM   2222  CB  SER B 315      -3.231   4.613  -6.923  1.00  0.00           C  
ATOM   2223  OG  SER B 315      -2.861   3.641  -7.904  1.00  0.00           O  
ATOM   2224  HG  SER B 315      -1.936   3.470  -7.777  1.00  0.00           H  
ATOM   2225  C   SER B 315      -2.962   7.033  -6.305  1.00  0.00           C  
ATOM   2226  O   SER B 315      -3.762   7.858  -6.718  1.00  0.00           O  
ATOM   2227  N   VAL B 316      -2.409   7.048  -5.074  1.00  0.00           N  
ATOM   2228  HN  VAL B 316      -1.712   6.376  -4.823  1.00  0.00           H  
ATOM   2229  CA  VAL B 316      -2.815   8.100  -4.144  1.00  0.00           C  
ATOM   2230  CB  VAL B 316      -2.467   7.706  -2.694  1.00  0.00           C  
ATOM   2231  CG1 VAL B 316      -0.960   7.649  -2.428  1.00  0.00           C  
ATOM   2232  CG2 VAL B 316      -3.214   8.577  -1.679  1.00  0.00           C  
ATOM   2233  C   VAL B 316      -2.348   9.507  -4.515  1.00  0.00           C  
ATOM   2234  O   VAL B 316      -3.050  10.481  -4.287  1.00  0.00           O  
ATOM   2235  N   LEU B 317      -1.155   9.568  -5.152  1.00  0.00           N  
ATOM   2236  HN  LEU B 317      -0.613   8.741  -5.304  1.00  0.00           H  
ATOM   2237  CA  LEU B 317      -0.706  10.863  -5.670  1.00  0.00           C  
ATOM   2238  CB  LEU B 317       0.763  10.821  -6.095  1.00  0.00           C  
ATOM   2239  CG  LEU B 317       1.751  10.626  -4.941  1.00  0.00           C  
ATOM   2240  CD1 LEU B 317       3.179  10.458  -5.457  1.00  0.00           C  
ATOM   2241  CD2 LEU B 317       1.658  11.735  -3.892  1.00  0.00           C  
ATOM   2242  C   LEU B 317      -1.561  11.402  -6.804  1.00  0.00           C  
ATOM   2243  O   LEU B 317      -1.815  12.593  -6.894  1.00  0.00           O  
ATOM   2244  N   ASN B 318      -2.036  10.451  -7.636  1.00  0.00           N  
ATOM   2245  HN  ASN B 318      -1.780   9.495  -7.495  1.00  0.00           H  
ATOM   2246  CA  ASN B 318      -3.007  10.816  -8.674  1.00  0.00           C  
ATOM   2247  CB  ASN B 318      -3.329   9.622  -9.558  1.00  0.00           C  
ATOM   2248  CG  ASN B 318      -2.572   9.674 -10.859  1.00  0.00           C  
ATOM   2249  OD1 ASN B 318      -1.954  10.667 -11.239  1.00  0.00           O  
ATOM   2250  ND2 ASN B 318      -2.623   8.507 -11.516  1.00  0.00           N  
ATOM   2251 1HD2 ASN B 318      -2.072   8.342 -12.329  1.00  0.00           H  
ATOM   2252 2HD2 ASN B 318      -3.191   7.744 -11.207  1.00  0.00           H  
ATOM   2253  C   ASN B 318      -4.333  11.341  -8.162  1.00  0.00           C  
ATOM   2254  O   ASN B 318      -4.878  12.311  -8.669  1.00  0.00           O  
ATOM   2255  N   VAL B 319      -4.835  10.637  -7.129  1.00  0.00           N  
ATOM   2256  HN  VAL B 319      -4.319   9.877  -6.734  1.00  0.00           H  
ATOM   2257  CA  VAL B 319      -6.125  11.040  -6.570  1.00  0.00           C  
ATOM   2258  CB  VAL B 319      -6.665   9.940  -5.642  1.00  0.00           C  
ATOM   2259  CG1 VAL B 319      -7.985  10.306  -4.955  1.00  0.00           C  
ATOM   2260  CG2 VAL B 319      -6.826   8.643  -6.436  1.00  0.00           C  
ATOM   2261  C   VAL B 319      -6.071  12.397  -5.887  1.00  0.00           C  
ATOM   2262  O   VAL B 319      -6.977  13.209  -6.007  1.00  0.00           O  
ATOM   2263  N   LEU B 320      -4.936  12.625  -5.197  1.00  0.00           N  
ATOM   2264  HN  LEU B 320      -4.207  11.943  -5.144  1.00  0.00           H  
ATOM   2265  CA  LEU B 320      -4.802  13.935  -4.564  1.00  0.00           C  
ATOM   2266  CB  LEU B 320      -3.741  13.929  -3.459  1.00  0.00           C  
ATOM   2267  CG  LEU B 320      -3.905  12.825  -2.405  1.00  0.00           C  
ATOM   2268  CD1 LEU B 320      -2.866  12.958  -1.294  1.00  0.00           C  
ATOM   2269  CD2 LEU B 320      -5.319  12.726  -1.831  1.00  0.00           C  
ATOM   2270  C   LEU B 320      -4.572  15.082  -5.534  1.00  0.00           C  
ATOM   2271  O   LEU B 320      -5.134  16.155  -5.380  1.00  0.00           O  
ATOM   2272  N   LYS B 321      -3.745  14.799  -6.563  1.00  0.00           N  
ATOM   2273  HN  LYS B 321      -3.366  13.878  -6.657  1.00  0.00           H  
ATOM   2274  CA  LYS B 321      -3.479  15.826  -7.577  1.00  0.00           C  
ATOM   2275  CB  LYS B 321      -2.337  15.369  -8.505  1.00  0.00           C  
ATOM   2276  CG  LYS B 321      -2.082  16.270  -9.721  1.00  0.00           C  
ATOM   2277  CD  LYS B 321      -1.576  17.676  -9.392  1.00  0.00           C  
ATOM   2278  CE  LYS B 321      -1.806  18.672 -10.534  1.00  0.00           C  
ATOM   2279  NZ  LYS B 321      -1.258  18.155 -11.798  1.00  0.00           N1+
ATOM   2280  HZ1 LYS B 321      -1.788  17.309 -12.095  1.00  0.00           H  
ATOM   2281  HZ2 LYS B 321      -0.256  17.912 -11.658  1.00  0.00           H  
ATOM   2282  HZ3 LYS B 321      -1.342  18.886 -12.533  1.00  0.00           H  
ATOM   2283  C   LYS B 321      -4.704  16.224  -8.389  1.00  0.00           C  
ATOM   2284  O   LYS B 321      -5.045  17.390  -8.523  1.00  0.00           O  
ATOM   2285  N   ARG B 322      -5.329  15.180  -8.949  1.00  0.00           N  
ATOM   2286  HN  ARG B 322      -5.050  14.249  -8.720  1.00  0.00           H  
ATOM   2287  CA  ARG B 322      -6.349  15.444  -9.958  1.00  0.00           C  
ATOM   2288  CB  ARG B 322      -6.228  14.412 -11.057  1.00  0.00           C  
ATOM   2289  CG  ARG B 322      -4.893  14.458 -11.789  1.00  0.00           C  
ATOM   2290  CD  ARG B 322      -4.844  15.526 -12.871  1.00  0.00           C  
ATOM   2291  NE  ARG B 322      -3.733  15.221 -13.764  1.00  0.00           N  
ATOM   2292  HE  ARG B 322      -3.095  14.491 -13.518  1.00  0.00           H  
ATOM   2293  CZ  ARG B 322      -3.551  15.874 -14.926  1.00  0.00           C  
ATOM   2294  NH1 ARG B 322      -4.393  16.826 -15.318  1.00  0.00           N1+
ATOM   2295 1HH1 ARG B 322      -5.178  17.050 -14.742  1.00  0.00           H  
ATOM   2296 2HH1 ARG B 322      -4.252  17.317 -16.178  1.00  0.00           H  
ATOM   2297  NH2 ARG B 322      -2.504  15.557 -15.679  1.00  0.00           N  
ATOM   2298 1HH2 ARG B 322      -1.888  14.817 -15.409  1.00  0.00           H  
ATOM   2299 2HH2 ARG B 322      -2.317  16.060 -16.523  1.00  0.00           H  
ATOM   2300  C   ARG B 322      -7.775  15.516  -9.461  1.00  0.00           C  
ATOM   2301  O   ARG B 322      -8.563  16.315  -9.948  1.00  0.00           O  
ATOM   2302  N   VAL B 323      -8.076  14.662  -8.460  1.00  0.00           N  
ATOM   2303  HN  VAL B 323      -7.392  14.037  -8.082  1.00  0.00           H  
ATOM   2304  CA  VAL B 323      -9.403  14.802  -7.855  1.00  0.00           C  
ATOM   2305  CB  VAL B 323      -9.830  13.518  -7.122  1.00  0.00           C  
ATOM   2306  CG1 VAL B 323     -11.218  13.632  -6.482  1.00  0.00           C  
ATOM   2307  CG2 VAL B 323      -9.749  12.313  -8.057  1.00  0.00           C  
ATOM   2308  C   VAL B 323      -9.490  16.011  -6.936  1.00  0.00           C  
ATOM   2309  O   VAL B 323     -10.384  16.838  -7.047  1.00  0.00           O  
ATOM   2310  N   PHE B 324      -8.497  16.070  -6.025  1.00  0.00           N  
ATOM   2311  HN  PHE B 324      -7.761  15.391  -6.031  1.00  0.00           H  
ATOM   2312  CA  PHE B 324      -8.545  17.138  -5.025  1.00  0.00           C  
ATOM   2313  CB  PHE B 324      -7.827  16.719  -3.740  1.00  0.00           C  
ATOM   2314  CG  PHE B 324      -8.550  15.571  -3.077  1.00  0.00           C  
ATOM   2315  CD1 PHE B 324      -9.543  15.848  -2.114  1.00  0.00           C  
ATOM   2316  CD2 PHE B 324      -8.222  14.244  -3.426  1.00  0.00           C  
ATOM   2317  CE1 PHE B 324     -10.211  14.781  -1.483  1.00  0.00           C  
ATOM   2318  CE2 PHE B 324      -8.888  13.175  -2.798  1.00  0.00           C  
ATOM   2319  CZ  PHE B 324      -9.871  13.456  -1.826  1.00  0.00           C  
ATOM   2320  C   PHE B 324      -8.043  18.496  -5.481  1.00  0.00           C  
ATOM   2321  O   PHE B 324      -8.455  19.527  -4.967  1.00  0.00           O  
ATOM   2322  N   GLY B 325      -7.131  18.453  -6.471  1.00  0.00           N  
ATOM   2323  HN  GLY B 325      -6.808  17.585  -6.849  1.00  0.00           H  
ATOM   2324  CA  GLY B 325      -6.530  19.720  -6.887  1.00  0.00           C  
ATOM   2325  C   GLY B 325      -5.339  20.128  -6.039  1.00  0.00           C  
ATOM   2326  O   GLY B 325      -4.957  21.291  -5.973  1.00  0.00           O  
ATOM   2327  N   MET B 326      -4.769  19.091  -5.390  1.00  0.00           N  
ATOM   2328  HN  MET B 326      -5.125  18.165  -5.509  1.00  0.00           H  
ATOM   2329  CA  MET B 326      -3.561  19.319  -4.606  1.00  0.00           C  
ATOM   2330  CB  MET B 326      -3.360  18.200  -3.578  1.00  0.00           C  
ATOM   2331  CG  MET B 326      -4.469  18.138  -2.528  1.00  0.00           C  
ATOM   2332  SD  MET B 326      -4.179  16.857  -1.298  1.00  0.00           S  
ATOM   2333  CE  MET B 326      -5.702  17.064  -0.363  1.00  0.00           C  
ATOM   2334  C   MET B 326      -2.339  19.484  -5.486  1.00  0.00           C  
ATOM   2335  O   MET B 326      -2.416  19.442  -6.706  1.00  0.00           O  
ATOM   2336  N   PHE B 327      -1.207  19.705  -4.784  1.00  0.00           N  
ATOM   2337  HN  PHE B 327      -1.234  19.675  -3.786  1.00  0.00           H  
ATOM   2338  CA  PHE B 327       0.088  19.928  -5.433  1.00  0.00           C  
ATOM   2339  CB  PHE B 327       0.608  18.633  -6.089  1.00  0.00           C  
ATOM   2340  CG  PHE B 327       0.390  17.451  -5.161  1.00  0.00           C  
ATOM   2341  CD1 PHE B 327       0.862  17.493  -3.828  1.00  0.00           C  
ATOM   2342  CD2 PHE B 327      -0.301  16.321  -5.647  1.00  0.00           C  
ATOM   2343  CE1 PHE B 327       0.634  16.397  -2.973  1.00  0.00           C  
ATOM   2344  CE2 PHE B 327      -0.528  15.222  -4.796  1.00  0.00           C  
ATOM   2345  CZ  PHE B 327      -0.057  15.272  -3.468  1.00  0.00           C  
ATOM   2346  C   PHE B 327       0.179  21.152  -6.339  1.00  0.00           C  
ATOM   2347  O   PHE B 327       0.977  21.226  -7.264  1.00  0.00           O  
ATOM   2348  N   ARG B 328      -0.681  22.129  -5.981  1.00  0.00           N  
ATOM   2349  HN  ARG B 328      -1.389  21.917  -5.310  1.00  0.00           H  
ATOM   2350  CA  ARG B 328      -0.591  23.480  -6.533  1.00  0.00           C  
ATOM   2351  CB  ARG B 328      -1.615  23.678  -7.663  1.00  0.00           C  
ATOM   2352  CG  ARG B 328      -1.646  25.101  -8.243  1.00  0.00           C  
ATOM   2353  CD  ARG B 328      -2.716  25.314  -9.317  1.00  0.00           C  
ATOM   2354  NE  ARG B 328      -4.070  25.058  -8.817  1.00  0.00           N  
ATOM   2355  HE  ARG B 328      -4.497  25.690  -8.169  1.00  0.00           H  
ATOM   2356  CZ  ARG B 328      -4.754  23.980  -9.265  1.00  0.00           C  
ATOM   2357  NH1 ARG B 328      -4.181  23.108 -10.094  1.00  0.00           N1+
ATOM   2358 1HH1 ARG B 328      -3.232  23.234 -10.384  1.00  0.00           H  
ATOM   2359 2HH1 ARG B 328      -4.697  22.321 -10.428  1.00  0.00           H  
ATOM   2360  NH2 ARG B 328      -6.013  23.786  -8.877  1.00  0.00           N  
ATOM   2361 1HH2 ARG B 328      -6.458  24.437  -8.264  1.00  0.00           H  
ATOM   2362 2HH2 ARG B 328      -6.530  22.990  -9.196  1.00  0.00           H  
ATOM   2363  C   ARG B 328      -0.762  24.493  -5.411  1.00  0.00           C  
ATOM   2364  O   ARG B 328       0.202  25.062  -4.914  1.00  0.00           O  
ATOM   2365  N   GLN B 329      -2.041  24.660  -5.005  1.00  0.00           N  
ATOM   2366  HN  GLN B 329      -2.785  24.157  -5.441  1.00  0.00           H  
ATOM   2367  CA  GLN B 329      -2.330  25.490  -3.836  1.00  0.00           C  
ATOM   2368  CB  GLN B 329      -3.796  25.952  -3.920  1.00  0.00           C  
ATOM   2369  CG  GLN B 329      -4.351  26.805  -2.768  1.00  0.00           C  
ATOM   2370  CD  GLN B 329      -4.762  25.920  -1.604  1.00  0.00           C  
ATOM   2371  OE1 GLN B 329      -5.042  24.737  -1.755  1.00  0.00           O  
ATOM   2372  NE2 GLN B 329      -4.780  26.556  -0.422  1.00  0.00           N  
ATOM   2373 1HE2 GLN B 329      -5.031  26.050   0.402  1.00  0.00           H  
ATOM   2374 2HE2 GLN B 329      -4.550  27.526  -0.343  1.00  0.00           H  
ATOM   2375  C   GLN B 329      -1.988  24.800  -2.522  1.00  0.00           C  
ATOM   2376  O   GLN B 329      -1.678  25.438  -1.523  1.00  0.00           O  
ATOM   2377  N   ALA B 330      -2.044  23.451  -2.584  1.00  0.00           N  
ATOM   2378  HN  ALA B 330      -2.323  23.002  -3.431  1.00  0.00           H  
ATOM   2379  CA  ALA B 330      -1.786  22.663  -1.379  1.00  0.00           C  
ATOM   2380  CB  ALA B 330      -1.943  21.171  -1.661  1.00  0.00           C  
ATOM   2381  C   ALA B 330      -0.434  22.887  -0.726  1.00  0.00           C  
ATOM   2382  O   ALA B 330      -0.364  23.122   0.474  1.00  0.00           O  
ATOM   2383  N   SER B 331       0.625  22.803  -1.569  1.00  0.00           N  
ATOM   2384  HN  SER B 331       0.491  22.667  -2.551  1.00  0.00           H  
ATOM   2385  CA  SER B 331       1.975  22.921  -1.011  1.00  0.00           C  
ATOM   2386  CB  SER B 331       2.280  21.739  -0.081  1.00  0.00           C  
ATOM   2387  OG  SER B 331       3.026  22.231   1.035  1.00  0.00           O  
ATOM   2388  HG  SER B 331       2.498  22.917   1.426  1.00  0.00           H  
ATOM   2389  C   SER B 331       3.090  23.111  -2.033  1.00  0.00           C  
ATOM   2390  O   SER B 331       2.854  23.327  -3.214  1.00  0.00           O  
ATOM   2391  N   ASP B 332       4.328  23.004  -1.497  1.00  0.00           N  
ATOM   2392  HN  ASP B 332       4.425  22.883  -0.511  1.00  0.00           H  
ATOM   2393  CA  ASP B 332       5.564  23.100  -2.273  1.00  0.00           C  
ATOM   2394  CB  ASP B 332       6.748  23.013  -1.297  1.00  0.00           C  
ATOM   2395  CG  ASP B 332       7.971  23.786  -1.779  1.00  0.00           C  
ATOM   2396  OD1 ASP B 332       8.629  23.358  -2.730  1.00  0.00           O  
ATOM   2397  OD2 ASP B 332       8.272  24.819  -1.190  1.00  0.00           O1-
ATOM   2398  C   ASP B 332       5.696  22.054  -3.369  1.00  0.00           C  
ATOM   2399  O   ASP B 332       5.112  20.978  -3.314  1.00  0.00           O  
ATOM   2400  N   ARG B 333       6.501  22.445  -4.373  1.00  0.00           N  
ATOM   2401  HN  ARG B 333       6.979  23.321  -4.297  1.00  0.00           H  
ATOM   2402  CA  ARG B 333       6.705  21.581  -5.529  1.00  0.00           C  
ATOM   2403  CB  ARG B 333       7.120  22.405  -6.742  1.00  0.00           C  
ATOM   2404  CG  ARG B 333       6.928  21.603  -8.025  1.00  0.00           C  
ATOM   2405  CD  ARG B 333       7.652  22.195  -9.225  1.00  0.00           C  
ATOM   2406  NE  ARG B 333       9.099  22.006  -9.147  1.00  0.00           N  
ATOM   2407  HE  ARG B 333       9.672  22.672  -8.670  1.00  0.00           H  
ATOM   2408  CZ  ARG B 333       9.666  20.919  -9.712  1.00  0.00           C  
ATOM   2409  NH1 ARG B 333       8.928  19.991 -10.319  1.00  0.00           N1+
ATOM   2410 1HH1 ARG B 333       9.376  19.219 -10.771  1.00  0.00           H  
ATOM   2411 2HH1 ARG B 333       7.931  20.054 -10.332  1.00  0.00           H  
ATOM   2412  NH2 ARG B 333      10.985  20.765  -9.657  1.00  0.00           N  
ATOM   2413 1HH2 ARG B 333      11.556  21.420  -9.158  1.00  0.00           H  
ATOM   2414 2HH2 ARG B 333      11.407  19.981 -10.115  1.00  0.00           H  
ATOM   2415  C   ARG B 333       7.711  20.460  -5.344  1.00  0.00           C  
ATOM   2416  O   ARG B 333       7.456  19.326  -5.719  1.00  0.00           O  
ATOM   2417  N   GLU B 334       8.884  20.837  -4.792  1.00  0.00           N  
ATOM   2418  HN  GLU B 334       8.980  21.746  -4.384  1.00  0.00           H  
ATOM   2419  CA  GLU B 334      10.015  19.905  -4.868  1.00  0.00           C  
ATOM   2420  CB  GLU B 334      11.320  20.565  -4.406  1.00  0.00           C  
ATOM   2421  CG  GLU B 334      11.859  21.649  -5.359  1.00  0.00           C  
ATOM   2422  CD  GLU B 334      12.459  21.077  -6.652  1.00  0.00           C  
ATOM   2423  OE1 GLU B 334      12.287  19.890  -6.945  1.00  0.00           O  
ATOM   2424  OE2 GLU B 334      13.112  21.818  -7.380  1.00  0.00           O1-
ATOM   2425  C   GLU B 334       9.833  18.567  -4.174  1.00  0.00           C  
ATOM   2426  O   GLU B 334      10.239  17.530  -4.683  1.00  0.00           O  
ATOM   2427  N   ALA B 335       9.173  18.635  -2.998  1.00  0.00           N  
ATOM   2428  HN  ALA B 335       8.854  19.517  -2.650  1.00  0.00           H  
ATOM   2429  CA  ALA B 335       8.888  17.398  -2.267  1.00  0.00           C  
ATOM   2430  CB  ALA B 335       8.303  17.697  -0.887  1.00  0.00           C  
ATOM   2431  C   ALA B 335       7.947  16.451  -2.988  1.00  0.00           C  
ATOM   2432  O   ALA B 335       8.143  15.243  -2.997  1.00  0.00           O  
ATOM   2433  N   VAL B 336       6.921  17.063  -3.618  1.00  0.00           N  
ATOM   2434  HN  VAL B 336       6.843  18.059  -3.651  1.00  0.00           H  
ATOM   2435  CA  VAL B 336       6.025  16.193  -4.374  1.00  0.00           C  
ATOM   2436  CB  VAL B 336       4.621  16.798  -4.542  1.00  0.00           C  
ATOM   2437  CG1 VAL B 336       4.567  17.992  -5.502  1.00  0.00           C  
ATOM   2438  CG2 VAL B 336       3.631  15.694  -4.918  1.00  0.00           C  
ATOM   2439  C   VAL B 336       6.594  15.687  -5.688  1.00  0.00           C  
ATOM   2440  O   VAL B 336       6.254  14.603  -6.132  1.00  0.00           O  
ATOM   2441  N   TYR B 337       7.514  16.487  -6.268  1.00  0.00           N  
ATOM   2442  HN  TYR B 337       7.763  17.369  -5.872  1.00  0.00           H  
ATOM   2443  CA  TYR B 337       8.194  15.994  -7.462  1.00  0.00           C  
ATOM   2444  CB  TYR B 337       8.977  17.111  -8.161  1.00  0.00           C  
ATOM   2445  CG  TYR B 337       9.271  16.669  -9.575  1.00  0.00           C  
ATOM   2446  CD1 TYR B 337       8.187  16.512 -10.458  1.00  0.00           C  
ATOM   2447  CE1 TYR B 337       8.434  16.013 -11.740  1.00  0.00           C  
ATOM   2448  CD2 TYR B 337      10.600  16.394  -9.960  1.00  0.00           C  
ATOM   2449  CE2 TYR B 337      10.841  15.893 -11.250  1.00  0.00           C  
ATOM   2450  CZ  TYR B 337       9.748  15.691 -12.116  1.00  0.00           C  
ATOM   2451  OH  TYR B 337       9.951  15.162 -13.371  1.00  0.00           O  
ATOM   2452  HH  TYR B 337      10.879  15.162 -13.569  1.00  0.00           H  
ATOM   2453  C   TYR B 337       9.081  14.788  -7.210  1.00  0.00           C  
ATOM   2454  O   TYR B 337       9.154  13.867  -8.012  1.00  0.00           O  
ATOM   2455  N   ALA B 338       9.723  14.821  -6.026  1.00  0.00           N  
ATOM   2456  HN  ALA B 338       9.633  15.612  -5.420  1.00  0.00           H  
ATOM   2457  CA  ALA B 338      10.510  13.659  -5.621  1.00  0.00           C  
ATOM   2458  CB  ALA B 338      11.357  13.985  -4.393  1.00  0.00           C  
ATOM   2459  C   ALA B 338       9.684  12.416  -5.329  1.00  0.00           C  
ATOM   2460  O   ALA B 338      10.060  11.311  -5.693  1.00  0.00           O  
ATOM   2461  N   CYS B 339       8.520  12.654  -4.680  1.00  0.00           N  
ATOM   2462  HN  CYS B 339       8.282  13.583  -4.394  1.00  0.00           H  
ATOM   2463  CA  CYS B 339       7.604  11.537  -4.421  1.00  0.00           C  
ATOM   2464  CB  CYS B 339       6.461  11.962  -3.496  1.00  0.00           C  
ATOM   2465  SG  CYS B 339       7.028  12.483  -1.860  1.00  0.00           S  
ATOM   2466  C   CYS B 339       7.025  10.934  -5.684  1.00  0.00           C  
ATOM   2467  O   CYS B 339       6.856   9.731  -5.819  1.00  0.00           O  
ATOM   2468  N   PHE B 340       6.762  11.865  -6.617  1.00  0.00           N  
ATOM   2469  HN  PHE B 340       6.965  12.824  -6.426  1.00  0.00           H  
ATOM   2470  CA  PHE B 340       6.268  11.511  -7.939  1.00  0.00           C  
ATOM   2471  CB  PHE B 340       5.934  12.804  -8.687  1.00  0.00           C  
ATOM   2472  CG  PHE B 340       4.480  13.231  -8.595  1.00  0.00           C  
ATOM   2473  CD1 PHE B 340       3.438  12.289  -8.740  1.00  0.00           C  
ATOM   2474  CD2 PHE B 340       4.188  14.599  -8.411  1.00  0.00           C  
ATOM   2475  CE1 PHE B 340       2.096  12.715  -8.717  1.00  0.00           C  
ATOM   2476  CE2 PHE B 340       2.847  15.031  -8.383  1.00  0.00           C  
ATOM   2477  CZ  PHE B 340       1.814  14.084  -8.537  1.00  0.00           C  
ATOM   2478  C   PHE B 340       7.245  10.654  -8.733  1.00  0.00           C  
ATOM   2479  O   PHE B 340       6.877   9.619  -9.270  1.00  0.00           O  
ATOM   2480  N   THR B 341       8.515  11.119  -8.754  1.00  0.00           N  
ATOM   2481  HN  THR B 341       8.727  11.947  -8.239  1.00  0.00           H  
ATOM   2482  CA  THR B 341       9.568  10.381  -9.468  1.00  0.00           C  
ATOM   2483  CB  THR B 341      10.879  11.173  -9.540  1.00  0.00           C  
ATOM   2484  OG1 THR B 341      11.352  11.497  -8.229  1.00  0.00           O  
ATOM   2485  HG1 THR B 341      10.698  12.059  -7.836  1.00  0.00           H  
ATOM   2486  CG2 THR B 341      10.739  12.436 -10.381  1.00  0.00           C  
ATOM   2487  C   THR B 341       9.853   9.001  -8.914  1.00  0.00           C  
ATOM   2488  O   THR B 341      10.093   8.049  -9.646  1.00  0.00           O  
ATOM   2489  N   PHE B 342       9.778   8.939  -7.568  1.00  0.00           N  
ATOM   2490  HN  PHE B 342       9.595   9.765  -7.035  1.00  0.00           H  
ATOM   2491  CA  PHE B 342       9.880   7.643  -6.905  1.00  0.00           C  
ATOM   2492  CB  PHE B 342       9.997   7.834  -5.385  1.00  0.00           C  
ATOM   2493  CG  PHE B 342      10.080   6.494  -4.686  1.00  0.00           C  
ATOM   2494  CD1 PHE B 342      11.290   5.767  -4.701  1.00  0.00           C  
ATOM   2495  CD2 PHE B 342       8.927   5.984  -4.050  1.00  0.00           C  
ATOM   2496  CE1 PHE B 342      11.342   4.499  -4.090  1.00  0.00           C  
ATOM   2497  CE2 PHE B 342       8.978   4.718  -3.439  1.00  0.00           C  
ATOM   2498  CZ  PHE B 342      10.183   3.984  -3.473  1.00  0.00           C  
ATOM   2499  C   PHE B 342       8.739   6.701  -7.250  1.00  0.00           C  
ATOM   2500  O   PHE B 342       8.938   5.511  -7.438  1.00  0.00           O  
ATOM   2501  N   SER B 343       7.534   7.297  -7.330  1.00  0.00           N  
ATOM   2502  HN  SER B 343       7.450   8.284  -7.196  1.00  0.00           H  
ATOM   2503  CA  SER B 343       6.364   6.491  -7.669  1.00  0.00           C  
ATOM   2504  CB  SER B 343       5.095   7.295  -7.404  1.00  0.00           C  
ATOM   2505  OG  SER B 343       4.985   7.571  -6.007  1.00  0.00           O  
ATOM   2506  HG  SER B 343       5.659   8.206  -5.805  1.00  0.00           H  
ATOM   2507  C   SER B 343       6.390   5.926  -9.080  1.00  0.00           C  
ATOM   2508  O   SER B 343       6.036   4.776  -9.312  1.00  0.00           O  
ATOM   2509  N   HIS B 344       6.894   6.779 -10.004  1.00  0.00           N  
ATOM   2510  HN  HIS B 344       7.092   7.726  -9.754  1.00  0.00           H  
ATOM   2511  CA  HIS B 344       7.198   6.321 -11.363  1.00  0.00           C  
ATOM   2512  CB  HIS B 344       7.901   7.427 -12.158  1.00  0.00           C  
ATOM   2513  CG  HIS B 344       6.990   8.031 -13.196  1.00  0.00           C  
ATOM   2514  ND1 HIS B 344       7.093   9.295 -13.639  1.00  0.00           N  
ATOM   2515  HD1 HIS B 344       7.732   9.976 -13.337  1.00  0.00           H  
ATOM   2516  CD2 HIS B 344       5.937   7.417 -13.868  1.00  0.00           C  
ATOM   2517  NE2 HIS B 344       5.405   8.323 -14.721  1.00  0.00           N  
ATOM   2518  CE1 HIS B 344       6.118   9.482 -14.581  1.00  0.00           C  
ATOM   2519  C   HIS B 344       8.075   5.087 -11.371  1.00  0.00           C  
ATOM   2520  O   HIS B 344       7.712   4.023 -11.856  1.00  0.00           O  
ATOM   2521  N   TRP B 345       9.250   5.304 -10.749  1.00  0.00           N  
ATOM   2522  HN  TRP B 345       9.460   6.211 -10.385  1.00  0.00           H  
ATOM   2523  CA  TRP B 345      10.246   4.249 -10.642  1.00  0.00           C  
ATOM   2524  CB  TRP B 345      11.503   4.821  -9.975  1.00  0.00           C  
ATOM   2525  CG  TRP B 345      12.545   3.735  -9.907  1.00  0.00           C  
ATOM   2526  CD2 TRP B 345      12.860   2.909  -8.770  1.00  0.00           C  
ATOM   2527  CE2 TRP B 345      13.847   1.964  -9.197  1.00  0.00           C  
ATOM   2528  CE3 TRP B 345      12.371   2.875  -7.447  1.00  0.00           C  
ATOM   2529  CD1 TRP B 345      13.356   3.269 -10.952  1.00  0.00           C  
ATOM   2530  NE1 TRP B 345      14.123   2.226 -10.537  1.00  0.00           N  
ATOM   2531  HE1 TRP B 345      14.759   1.728 -11.093  1.00  0.00           H  
ATOM   2532  CZ2 TRP B 345      14.347   1.014  -8.279  1.00  0.00           C  
ATOM   2533  CZ3 TRP B 345      12.874   1.918  -6.542  1.00  0.00           C  
ATOM   2534  CH2 TRP B 345      13.856   0.991  -6.956  1.00  0.00           C  
ATOM   2535  C   TRP B 345       9.771   2.962  -9.976  1.00  0.00           C  
ATOM   2536  O   TRP B 345      10.162   1.878 -10.383  1.00  0.00           O  
ATOM   2537  N   LEU B 346       8.912   3.130  -8.948  1.00  0.00           N  
ATOM   2538  HN  LEU B 346       8.599   4.050  -8.717  1.00  0.00           H  
ATOM   2539  CA  LEU B 346       8.408   1.974  -8.199  1.00  0.00           C  
ATOM   2540  CB  LEU B 346       7.585   2.429  -6.990  1.00  0.00           C  
ATOM   2541  CG  LEU B 346       7.791   1.650  -5.679  1.00  0.00           C  
ATOM   2542  CD1 LEU B 346       6.804   2.124  -4.618  1.00  0.00           C  
ATOM   2543  CD2 LEU B 346       7.704   0.130  -5.802  1.00  0.00           C  
ATOM   2544  C   LEU B 346       7.570   1.033  -9.043  1.00  0.00           C  
ATOM   2545  O   LEU B 346       7.688  -0.183  -8.978  1.00  0.00           O  
ATOM   2546  N   VAL B 347       6.715   1.668  -9.862  1.00  0.00           N  
ATOM   2547  HN  VAL B 347       6.686   2.669  -9.897  1.00  0.00           H  
ATOM   2548  CA  VAL B 347       5.883   0.847 -10.739  1.00  0.00           C  
ATOM   2549  CB  VAL B 347       4.726   1.688 -11.268  1.00  0.00           C  
ATOM   2550  CG1 VAL B 347       3.951   1.014 -12.400  1.00  0.00           C  
ATOM   2551  CG2 VAL B 347       3.814   2.046 -10.100  1.00  0.00           C  
ATOM   2552  C   VAL B 347       6.650   0.147 -11.849  1.00  0.00           C  
ATOM   2553  O   VAL B 347       6.368  -0.992 -12.199  1.00  0.00           O  
ATOM   2554  N   TYR B 348       7.680   0.861 -12.348  1.00  0.00           N  
ATOM   2555  HN  TYR B 348       7.853   1.804 -12.060  1.00  0.00           H  
ATOM   2556  CA  TYR B 348       8.602   0.159 -13.240  1.00  0.00           C  
ATOM   2557  CB  TYR B 348       9.557   1.149 -13.912  1.00  0.00           C  
ATOM   2558  CG  TYR B 348       8.801   2.046 -14.868  1.00  0.00           C  
ATOM   2559  CD1 TYR B 348       8.208   1.490 -16.021  1.00  0.00           C  
ATOM   2560  CE1 TYR B 348       7.502   2.331 -16.896  1.00  0.00           C  
ATOM   2561  CD2 TYR B 348       8.716   3.421 -14.576  1.00  0.00           C  
ATOM   2562  CE2 TYR B 348       8.007   4.261 -15.447  1.00  0.00           C  
ATOM   2563  CZ  TYR B 348       7.408   3.704 -16.592  1.00  0.00           C  
ATOM   2564  OH  TYR B 348       6.706   4.538 -17.437  1.00  0.00           O  
ATOM   2565  HH  TYR B 348       6.062   4.037 -17.922  1.00  0.00           H  
ATOM   2566  C   TYR B 348       9.364  -0.975 -12.565  1.00  0.00           C  
ATOM   2567  O   TYR B 348       9.648  -2.005 -13.163  1.00  0.00           O  
ATOM   2568  N   ALA B 349       9.637  -0.745 -11.262  1.00  0.00           N  
ATOM   2569  HN  ALA B 349       9.344   0.110 -10.836  1.00  0.00           H  
ATOM   2570  CA  ALA B 349      10.303  -1.767 -10.455  1.00  0.00           C  
ATOM   2571  CB  ALA B 349      10.816  -1.187  -9.135  1.00  0.00           C  
ATOM   2572  C   ALA B 349       9.470  -2.996 -10.152  1.00  0.00           C  
ATOM   2573  O   ALA B 349      10.014  -4.052  -9.864  1.00  0.00           O  
ATOM   2574  N   ASN B 350       8.132  -2.832 -10.277  1.00  0.00           N  
ATOM   2575  HN  ASN B 350       7.752  -1.922 -10.451  1.00  0.00           H  
ATOM   2576  CA  ASN B 350       7.256  -4.008 -10.214  1.00  0.00           C  
ATOM   2577  CB  ASN B 350       5.781  -3.590 -10.295  1.00  0.00           C  
ATOM   2578  CG  ASN B 350       4.862  -4.751  -9.946  1.00  0.00           C  
ATOM   2579  OD1 ASN B 350       4.522  -4.990  -8.797  1.00  0.00           O  
ATOM   2580  ND2 ASN B 350       4.487  -5.476 -11.014  1.00  0.00           N  
ATOM   2581 1HD2 ASN B 350       4.799  -5.227 -11.930  1.00  0.00           H  
ATOM   2582 2HD2 ASN B 350       3.909  -6.283 -10.891  1.00  0.00           H  
ATOM   2583  C   ASN B 350       7.567  -5.051 -11.279  1.00  0.00           C  
ATOM   2584  O   ASN B 350       7.613  -6.243 -11.008  1.00  0.00           O  
ATOM   2585  N   SER B 351       7.796  -4.532 -12.503  1.00  0.00           N  
ATOM   2586  HN  SER B 351       7.748  -3.543 -12.654  1.00  0.00           H  
ATOM   2587  CA  SER B 351       8.142  -5.418 -13.617  1.00  0.00           C  
ATOM   2588  CB  SER B 351       8.187  -4.610 -14.914  1.00  0.00           C  
ATOM   2589  OG  SER B 351       6.903  -4.023 -15.148  1.00  0.00           O  
ATOM   2590  HG  SER B 351       6.317  -4.737 -15.374  1.00  0.00           H  
ATOM   2591  C   SER B 351       9.421  -6.222 -13.428  1.00  0.00           C  
ATOM   2592  O   SER B 351       9.549  -7.342 -13.908  1.00  0.00           O  
ATOM   2593  N   ALA B 352      10.349  -5.600 -12.670  1.00  0.00           N  
ATOM   2594  HN  ALA B 352      10.163  -4.685 -12.312  1.00  0.00           H  
ATOM   2595  CA  ALA B 352      11.570  -6.308 -12.285  1.00  0.00           C  
ATOM   2596  CB  ALA B 352      12.690  -5.311 -11.980  1.00  0.00           C  
ATOM   2597  C   ALA B 352      11.414  -7.232 -11.087  1.00  0.00           C  
ATOM   2598  O   ALA B 352      12.127  -8.217 -10.944  1.00  0.00           O  
ATOM   2599  N   ALA B 353      10.436  -6.867 -10.231  1.00  0.00           N  
ATOM   2600  HN  ALA B 353       9.868  -6.067 -10.425  1.00  0.00           H  
ATOM   2601  CA  ALA B 353      10.198  -7.652  -9.020  1.00  0.00           C  
ATOM   2602  CB  ALA B 353       9.292  -6.896  -8.046  1.00  0.00           C  
ATOM   2603  C   ALA B 353       9.594  -9.019  -9.268  1.00  0.00           C  
ATOM   2604  O   ALA B 353       9.988  -9.998  -8.648  1.00  0.00           O  
ATOM   2605  N   ASN B 354       8.634  -9.039 -10.224  1.00  0.00           N  
ATOM   2606  HN  ASN B 354       8.380  -8.187 -10.681  1.00  0.00           H  
ATOM   2607  CA  ASN B 354       7.943 -10.293 -10.557  1.00  0.00           C  
ATOM   2608  CB  ASN B 354       6.878 -10.120 -11.663  1.00  0.00           C  
ATOM   2609  CG  ASN B 354       5.970  -8.933 -11.402  1.00  0.00           C  
ATOM   2610  OD1 ASN B 354       5.443  -8.729 -10.319  1.00  0.00           O  
ATOM   2611  ND2 ASN B 354       5.834  -8.141 -12.477  1.00  0.00           N  
ATOM   2612 1HD2 ASN B 354       5.290  -7.305 -12.420  1.00  0.00           H  
ATOM   2613 2HD2 ASN B 354       6.270  -8.356 -13.351  1.00  0.00           H  
ATOM   2614  C   ASN B 354       8.820 -11.525 -10.822  1.00  0.00           C  
ATOM   2615  O   ASN B 354       8.617 -12.543 -10.177  1.00  0.00           O  
ATOM   2616  N   PRO B 355       9.819 -11.429 -11.762  1.00  0.00           N  
ATOM   2617  CD  PRO B 355      10.143 -10.324 -12.664  1.00  0.00           C  
ATOM   2618  CA  PRO B 355      10.708 -12.579 -12.006  1.00  0.00           C  
ATOM   2619  CB  PRO B 355      11.666 -12.081 -13.090  1.00  0.00           C  
ATOM   2620  CG  PRO B 355      10.904 -10.975 -13.803  1.00  0.00           C  
ATOM   2621  C   PRO B 355      11.460 -13.123 -10.801  1.00  0.00           C  
ATOM   2622  O   PRO B 355      11.612 -14.326 -10.640  1.00  0.00           O  
ATOM   2623  N   ILE B 356      11.917 -12.173  -9.955  1.00  0.00           N  
ATOM   2624  HN  ILE B 356      11.714 -11.210 -10.132  1.00  0.00           H  
ATOM   2625  CA  ILE B 356      12.627 -12.576  -8.736  1.00  0.00           C  
ATOM   2626  CB  ILE B 356      13.264 -11.353  -8.057  1.00  0.00           C  
ATOM   2627  CG2 ILE B 356      14.119 -11.789  -6.859  1.00  0.00           C  
ATOM   2628  CG1 ILE B 356      14.111 -10.572  -9.067  1.00  0.00           C  
ATOM   2629  CD1 ILE B 356      14.704  -9.282  -8.498  1.00  0.00           C  
ATOM   2630  C   ILE B 356      11.744 -13.347  -7.762  1.00  0.00           C  
ATOM   2631  O   ILE B 356      12.150 -14.324  -7.146  1.00  0.00           O  
ATOM   2632  N   ILE B 357      10.482 -12.871  -7.708  1.00  0.00           N  
ATOM   2633  HN  ILE B 357      10.245 -12.047  -8.222  1.00  0.00           H  
ATOM   2634  CA  ILE B 357       9.439 -13.582  -6.967  1.00  0.00           C  
ATOM   2635  CB  ILE B 357       8.148 -12.749  -7.006  1.00  0.00           C  
ATOM   2636  CG2 ILE B 357       6.954 -13.504  -6.415  1.00  0.00           C  
ATOM   2637  CG1 ILE B 357       8.364 -11.438  -6.249  1.00  0.00           C  
ATOM   2638  CD1 ILE B 357       7.204 -10.457  -6.424  1.00  0.00           C  
ATOM   2639  C   ILE B 357       9.217 -15.010  -7.454  1.00  0.00           C  
ATOM   2640  O   ILE B 357       9.088 -15.933  -6.663  1.00  0.00           O  
ATOM   2641  N   TYR B 358       9.221 -15.156  -8.796  1.00  0.00           N  
ATOM   2642  HN  TYR B 358       9.335 -14.362  -9.394  1.00  0.00           H  
ATOM   2643  CA  TYR B 358       9.101 -16.510  -9.345  1.00  0.00           C  
ATOM   2644  CB  TYR B 358       8.816 -16.497 -10.853  1.00  0.00           C  
ATOM   2645  CG  TYR B 358       7.690 -15.559 -11.232  1.00  0.00           C  
ATOM   2646  CD1 TYR B 358       6.487 -15.540 -10.492  1.00  0.00           C  
ATOM   2647  CE1 TYR B 358       5.480 -14.632 -10.856  1.00  0.00           C  
ATOM   2648  CD2 TYR B 358       7.893 -14.718 -12.343  1.00  0.00           C  
ATOM   2649  CE2 TYR B 358       6.887 -13.813 -12.708  1.00  0.00           C  
ATOM   2650  CZ  TYR B 358       5.697 -13.777 -11.955  1.00  0.00           C  
ATOM   2651  OH  TYR B 358       4.709 -12.879 -12.303  1.00  0.00           O  
ATOM   2652  HH  TYR B 358       4.983 -12.372 -13.057  1.00  0.00           H  
ATOM   2653  C   TYR B 358      10.288 -17.422  -9.066  1.00  0.00           C  
ATOM   2654  O   TYR B 358      10.147 -18.631  -8.965  1.00  0.00           O  
ATOM   2655  N   ASN B 359      11.466 -16.781  -8.921  1.00  0.00           N  
ATOM   2656  HN  ASN B 359      11.510 -15.786  -9.002  1.00  0.00           H  
ATOM   2657  CA  ASN B 359      12.665 -17.550  -8.584  1.00  0.00           C  
ATOM   2658  CB  ASN B 359      13.906 -16.667  -8.793  1.00  0.00           C  
ATOM   2659  CG  ASN B 359      15.182 -17.479  -8.669  1.00  0.00           C  
ATOM   2660  OD1 ASN B 359      15.677 -17.745  -7.582  1.00  0.00           O  
ATOM   2661  ND2 ASN B 359      15.693 -17.862  -9.851  1.00  0.00           N  
ATOM   2662 1HD2 ASN B 359      15.250 -17.611 -10.711  1.00  0.00           H  
ATOM   2663 2HD2 ASN B 359      16.530 -18.407  -9.883  1.00  0.00           H  
ATOM   2664  C   ASN B 359      12.625 -18.173  -7.190  1.00  0.00           C  
ATOM   2665  O   ASN B 359      12.818 -19.368  -7.017  1.00  0.00           O  
ATOM   2666  N   PHE B 360      12.355 -17.301  -6.200  1.00  0.00           N  
ATOM   2667  HN  PHE B 360      12.172 -16.339  -6.405  1.00  0.00           H  
ATOM   2668  CA  PHE B 360      12.337 -17.809  -4.827  1.00  0.00           C  
ATOM   2669  CB  PHE B 360      12.558 -16.677  -3.820  1.00  0.00           C  
ATOM   2670  CG  PHE B 360      13.992 -16.205  -3.882  1.00  0.00           C  
ATOM   2671  CD1 PHE B 360      15.006 -16.987  -3.285  1.00  0.00           C  
ATOM   2672  CD2 PHE B 360      14.294 -14.988  -4.531  1.00  0.00           C  
ATOM   2673  CE1 PHE B 360      16.340 -16.540  -3.326  1.00  0.00           C  
ATOM   2674  CE2 PHE B 360      15.628 -14.540  -4.572  1.00  0.00           C  
ATOM   2675  CZ  PHE B 360      16.636 -15.317  -3.963  1.00  0.00           C  
ATOM   2676  C   PHE B 360      11.118 -18.628  -4.438  1.00  0.00           C  
ATOM   2677  O   PHE B 360      11.208 -19.571  -3.664  1.00  0.00           O  
ATOM   2678  N   LEU B 361       9.970 -18.225  -5.015  1.00  0.00           N  
ATOM   2679  HN  LEU B 361       9.961 -17.485  -5.687  1.00  0.00           H  
ATOM   2680  CA  LEU B 361       8.747 -18.939  -4.643  1.00  0.00           C  
ATOM   2681  CB  LEU B 361       7.553 -17.989  -4.584  1.00  0.00           C  
ATOM   2682  CG  LEU B 361       7.737 -16.837  -3.595  1.00  0.00           C  
ATOM   2683  CD1 LEU B 361       6.592 -15.840  -3.701  1.00  0.00           C  
ATOM   2684  CD2 LEU B 361       7.908 -17.314  -2.153  1.00  0.00           C  
ATOM   2685  C   LEU B 361       8.397 -20.152  -5.485  1.00  0.00           C  
ATOM   2686  O   LEU B 361       7.629 -21.007  -5.066  1.00  0.00           O  
ATOM   2687  N   SER B 362       8.994 -20.197  -6.692  1.00  0.00           N  
ATOM   2688  HN  SER B 362       9.620 -19.482  -7.004  1.00  0.00           H  
ATOM   2689  CA  SER B 362       8.706 -21.357  -7.530  1.00  0.00           C  
ATOM   2690  CB  SER B 362       7.986 -20.932  -8.810  1.00  0.00           C  
ATOM   2691  OG  SER B 362       7.612 -22.078  -9.583  1.00  0.00           O  
ATOM   2692  HG  SER B 362       7.042 -21.762 -10.274  1.00  0.00           H  
ATOM   2693  C   SER B 362       9.947 -22.153  -7.854  1.00  0.00           C  
ATOM   2694  O   SER B 362      10.965 -21.623  -8.276  1.00  0.00           O  
ATOM   2695  N   GLY B 363       9.792 -23.472  -7.633  1.00  0.00           N  
ATOM   2696  HN  GLY B 363       8.905 -23.815  -7.327  1.00  0.00           H  
ATOM   2697  CA  GLY B 363      10.903 -24.389  -7.878  1.00  0.00           C  
ATOM   2698  C   GLY B 363      11.234 -24.577  -9.345  1.00  0.00           C  
ATOM   2699  O   GLY B 363      12.394 -24.620  -9.734  1.00  0.00           O  
ATOM   2700  N   LYS B 364      10.151 -24.679 -10.143  1.00  0.00           N  
ATOM   2701  HN  LYS B 364       9.232 -24.563  -9.766  1.00  0.00           H  
ATOM   2702  CA  LYS B 364      10.366 -24.867 -11.577  1.00  0.00           C  
ATOM   2703  CB  LYS B 364       9.136 -25.465 -12.252  1.00  0.00           C  
ATOM   2704  CG  LYS B 364       9.080 -26.980 -12.064  1.00  0.00           C  
ATOM   2705  CD  LYS B 364       7.892 -27.619 -12.778  1.00  0.00           C  
ATOM   2706  CE  LYS B 364       7.952 -29.146 -12.746  1.00  0.00           C  
ATOM   2707  NZ  LYS B 364       6.782 -29.687 -13.451  1.00  0.00           N1+
ATOM   2708  HZ1 LYS B 364       6.715 -29.268 -14.401  1.00  0.00           H  
ATOM   2709  HZ2 LYS B 364       5.922 -29.466 -12.910  1.00  0.00           H  
ATOM   2710  HZ3 LYS B 364       6.883 -30.719 -13.534  1.00  0.00           H  
ATOM   2711  C   LYS B 364      10.826 -23.635 -12.323  1.00  0.00           C  
ATOM   2712  O   LYS B 364      11.671 -23.723 -13.204  1.00  0.00           O  
ATOM   2713  N   PHE B 365      10.270 -22.476 -11.907  1.00  0.00           N  
ATOM   2714  HN  PHE B 365       9.584 -22.469 -11.180  1.00  0.00           H  
ATOM   2715  CA  PHE B 365      10.812 -21.230 -12.455  1.00  0.00           C  
ATOM   2716  CB  PHE B 365      10.009 -20.013 -11.999  1.00  0.00           C  
ATOM   2717  CG  PHE B 365       8.776 -19.815 -12.848  1.00  0.00           C  
ATOM   2718  CD1 PHE B 365       8.906 -19.242 -14.132  1.00  0.00           C  
ATOM   2719  CD2 PHE B 365       7.514 -20.184 -12.337  1.00  0.00           C  
ATOM   2720  CE1 PHE B 365       7.754 -19.014 -14.908  1.00  0.00           C  
ATOM   2721  CE2 PHE B 365       6.360 -19.956 -13.111  1.00  0.00           C  
ATOM   2722  CZ  PHE B 365       6.491 -19.363 -14.385  1.00  0.00           C  
ATOM   2723  C   PHE B 365      12.277 -21.020 -12.127  1.00  0.00           C  
ATOM   2724  O   PHE B 365      13.077 -20.709 -12.998  1.00  0.00           O  
ATOM   2725  N   ARG B 366      12.595 -21.263 -10.833  1.00  0.00           N  
ATOM   2726  HN  ARG B 366      11.876 -21.471 -10.170  1.00  0.00           H  
ATOM   2727  CA  ARG B 366      13.992 -21.200 -10.395  1.00  0.00           C  
ATOM   2728  CB  ARG B 366      14.135 -21.602  -8.926  1.00  0.00           C  
ATOM   2729  CG  ARG B 366      15.502 -21.248  -8.330  1.00  0.00           C  
ATOM   2730  CD  ARG B 366      15.732 -21.868  -6.955  1.00  0.00           C  
ATOM   2731  NE  ARG B 366      15.835 -23.323  -7.062  1.00  0.00           N  
ATOM   2732  HE  ARG B 366      15.509 -23.789  -7.885  1.00  0.00           H  
ATOM   2733  CZ  ARG B 366      16.323 -24.052  -6.039  1.00  0.00           C  
ATOM   2734  NH1 ARG B 366      16.751 -23.467  -4.921  1.00  0.00           N1+
ATOM   2735 1HH1 ARG B 366      16.720 -22.472  -4.829  1.00  0.00           H  
ATOM   2736 2HH1 ARG B 366      17.102 -24.020  -4.166  1.00  0.00           H  
ATOM   2737  NH2 ARG B 366      16.374 -25.377  -6.149  1.00  0.00           N  
ATOM   2738 1HH2 ARG B 366      16.060 -25.820  -6.989  1.00  0.00           H  
ATOM   2739 2HH2 ARG B 366      16.721 -25.938  -5.397  1.00  0.00           H  
ATOM   2740  C   ARG B 366      14.932 -22.057 -11.216  1.00  0.00           C  
ATOM   2741  O   ARG B 366      15.983 -21.608 -11.648  1.00  0.00           O  
ATOM   2742  N   GLU B 367      14.487 -23.314 -11.412  1.00  0.00           N  
ATOM   2743  HN  GLU B 367      13.584 -23.594 -11.084  1.00  0.00           H  
ATOM   2744  CA  GLU B 367      15.340 -24.265 -12.119  1.00  0.00           C  
ATOM   2745  CB  GLU B 367      14.804 -25.693 -11.942  1.00  0.00           C  
ATOM   2746  CG  GLU B 367      15.760 -26.813 -12.395  1.00  0.00           C  
ATOM   2747  CD  GLU B 367      17.090 -26.712 -11.650  1.00  0.00           C  
ATOM   2748  OE1 GLU B 367      17.123 -26.957 -10.440  1.00  0.00           O  
ATOM   2749  OE2 GLU B 367      18.091 -26.373 -12.275  1.00  0.00           O1-
ATOM   2750  C   GLU B 367      15.576 -23.928 -13.578  1.00  0.00           C  
ATOM   2751  O   GLU B 367      16.663 -24.121 -14.109  1.00  0.00           O  
ATOM   2752  N   GLN B 368      14.515 -23.368 -14.194  1.00  0.00           N  
ATOM   2753  HN  GLN B 368      13.651 -23.211 -13.713  1.00  0.00           H  
ATOM   2754  CA  GLN B 368      14.715 -22.905 -15.564  1.00  0.00           C  
ATOM   2755  CB  GLN B 368      13.383 -22.689 -16.285  1.00  0.00           C  
ATOM   2756  CG  GLN B 368      12.462 -23.919 -16.347  1.00  0.00           C  
ATOM   2757  CD  GLN B 368      13.159 -25.133 -16.943  1.00  0.00           C  
ATOM   2758  OE1 GLN B 368      13.056 -26.240 -16.432  1.00  0.00           O  
ATOM   2759  NE2 GLN B 368      13.895 -24.877 -18.041  1.00  0.00           N  
ATOM   2760 1HE2 GLN B 368      13.903 -23.975 -18.472  1.00  0.00           H  
ATOM   2761 2HE2 GLN B 368      14.449 -25.600 -18.450  1.00  0.00           H  
ATOM   2762  C   GLN B 368      15.603 -21.683 -15.699  1.00  0.00           C  
ATOM   2763  O   GLN B 368      16.321 -21.531 -16.679  1.00  0.00           O  
ATOM   2764  N   PHE B 369      15.551 -20.837 -14.650  1.00  0.00           N  
ATOM   2765  HN  PHE B 369      14.959 -21.027 -13.866  1.00  0.00           H  
ATOM   2766  CA  PHE B 369      16.458 -19.689 -14.646  1.00  0.00           C  
ATOM   2767  CB  PHE B 369      15.974 -18.588 -13.687  1.00  0.00           C  
ATOM   2768  CG  PHE B 369      14.540 -18.151 -13.942  1.00  0.00           C  
ATOM   2769  CD1 PHE B 369      13.979 -18.185 -15.241  1.00  0.00           C  
ATOM   2770  CD2 PHE B 369      13.778 -17.702 -12.840  1.00  0.00           C  
ATOM   2771  CE1 PHE B 369      12.644 -17.780 -15.434  1.00  0.00           C  
ATOM   2772  CE2 PHE B 369      12.444 -17.292 -13.032  1.00  0.00           C  
ATOM   2773  CZ  PHE B 369      11.891 -17.338 -14.328  1.00  0.00           C  
ATOM   2774  C   PHE B 369      17.909 -20.055 -14.363  1.00  0.00           C  
ATOM   2775  O   PHE B 369      18.828 -19.449 -14.895  1.00  0.00           O  
ATOM   2776  N   LYS B 370      18.072 -21.111 -13.532  1.00  0.00           N  
ATOM   2777  HN  LYS B 370      17.275 -21.579 -13.154  1.00  0.00           H  
ATOM   2778  CA  LYS B 370      19.417 -21.642 -13.287  1.00  0.00           C  
ATOM   2779  CB  LYS B 370      19.420 -22.669 -12.149  1.00  0.00           C  
ATOM   2780  CG  LYS B 370      19.008 -22.083 -10.796  1.00  0.00           C  
ATOM   2781  CD  LYS B 370      19.052 -23.097  -9.650  1.00  0.00           C  
ATOM   2782  CE  LYS B 370      20.471 -23.577  -9.338  1.00  0.00           C  
ATOM   2783  NZ  LYS B 370      20.442 -24.482  -8.180  1.00  0.00           N1+
ATOM   2784  HZ1 LYS B 370      19.949 -25.367  -8.420  1.00  0.00           H  
ATOM   2785  HZ2 LYS B 370      19.952 -24.006  -7.396  1.00  0.00           H  
ATOM   2786  HZ3 LYS B 370      21.419 -24.697  -7.898  1.00  0.00           H  
ATOM   2787  C   LYS B 370      20.052 -22.248 -14.525  1.00  0.00           C  
ATOM   2788  O   LYS B 370      21.231 -22.065 -14.794  1.00  0.00           O  
ATOM   2789  N   ALA B 371      19.185 -22.948 -15.288  1.00  0.00           N  
ATOM   2790  HN  ALA B 371      18.234 -23.051 -14.993  1.00  0.00           H  
ATOM   2791  CA  ALA B 371      19.627 -23.508 -16.565  1.00  0.00           C  
ATOM   2792  CB  ALA B 371      18.530 -24.388 -17.172  1.00  0.00           C  
ATOM   2793  C   ALA B 371      20.041 -22.465 -17.591  1.00  0.00           C  
ATOM   2794  O   ALA B 371      21.015 -22.628 -18.314  1.00  0.00           O  
ATOM   2795  N   ALA B 372      19.259 -21.364 -17.592  1.00  0.00           N  
ATOM   2796  HN  ALA B 372      18.483 -21.309 -16.963  1.00  0.00           H  
ATOM   2797  CA  ALA B 372      19.548 -20.258 -18.507  1.00  0.00           C  
ATOM   2798  CB  ALA B 372      18.418 -19.228 -18.471  1.00  0.00           C  
ATOM   2799  C   ALA B 372      20.864 -19.541 -18.250  1.00  0.00           C  
ATOM   2800  O   ALA B 372      21.588 -19.185 -19.171  1.00  0.00           O  
ATOM   2801  N   PHE B 373      21.140 -19.355 -16.944  1.00  0.00           N  
ATOM   2802  HN  PHE B 373      20.522 -19.710 -16.242  1.00  0.00           H  
ATOM   2803  CA  PHE B 373      22.375 -18.662 -16.576  1.00  0.00           C  
ATOM   2804  CB  PHE B 373      22.199 -17.894 -15.264  1.00  0.00           C  
ATOM   2805  CG  PHE B 373      21.339 -16.672 -15.487  1.00  0.00           C  
ATOM   2806  CD1 PHE B 373      21.902 -15.529 -16.097  1.00  0.00           C  
ATOM   2807  CD2 PHE B 373      19.990 -16.689 -15.072  1.00  0.00           C  
ATOM   2808  CE1 PHE B 373      21.109 -14.379 -16.277  1.00  0.00           C  
ATOM   2809  CE2 PHE B 373      19.196 -15.541 -15.250  1.00  0.00           C  
ATOM   2810  CZ  PHE B 373      19.768 -14.394 -15.841  1.00  0.00           C  
ATOM   2811  C   PHE B 373      23.634 -19.510 -16.512  1.00  0.00           C  
ATOM   2812  O   PHE B 373      24.738 -18.982 -16.552  1.00  0.00           O  
ATOM   2813  N   SER B 374      23.428 -20.843 -16.415  1.00  0.00           N  
ATOM   2814  HN  SER B 374      22.496 -21.203 -16.370  1.00  0.00           H  
ATOM   2815  CA  SER B 374      24.585 -21.740 -16.313  1.00  0.00           C  
ATOM   2816  CB  SER B 374      24.126 -23.184 -16.069  1.00  0.00           C  
ATOM   2817  OG  SER B 374      23.406 -23.690 -17.199  1.00  0.00           O  
ATOM   2818  HG  SER B 374      22.926 -22.964 -17.578  1.00  0.00           H  
ATOM   2819  C   SER B 374      25.575 -21.675 -17.468  1.00  0.00           C  
ATOM   2820  O   SER B 374      25.209 -21.558 -18.631  1.00  0.00           O  
ATOM   2821  N   CYS B 375      26.856 -21.745 -17.063  1.00  0.00           N  
ATOM   2822  HN  CYS B 375      27.082 -21.860 -16.097  1.00  0.00           H  
ATOM   2823  CA  CYS B 375      27.920 -21.682 -18.064  1.00  0.00           C  
ATOM   2824  CB  CYS B 375      28.740 -20.401 -17.870  1.00  0.00           C  
ATOM   2825  SG  CYS B 375      27.740 -18.895 -17.965  1.00  0.00           S  
ATOM   2826  C   CYS B 375      28.808 -22.921 -18.075  1.00  0.00           C  
ATOM   2827 1OCT CYS B 375      28.367 -23.969 -17.605  1.00  0.00           O  
ATOM   2828 2OCT CYS B 375      29.941 -22.838 -18.551  1.00  0.00           O1-
TER    2829      CYS B 375 
ATOM   2830  N   LEU O  16       9.454  28.981 -13.344  1.00  0.00           N  
ATOM   2831  CA  LEU O  16       8.031  28.865 -13.696  1.00  0.00           C  
ATOM   2832  CB  LEU O  16       7.570  30.172 -14.378  1.00  0.00           C  
ATOM   2833  CG  LEU O  16       6.266  30.280 -15.202  1.00  0.00           C  
ATOM   2834  CD1 LEU O  16       5.800  31.733 -15.323  1.00  0.00           C  
ATOM   2835  CD2 LEU O  16       6.384  29.732 -16.626  1.00  0.00           C  
ATOM   2836  C   LEU O  16       7.751  27.614 -14.494  1.00  0.00           C  
ATOM   2837  O   LEU O  16       6.815  26.884 -14.204  1.00  0.00           O  
ATOM   2838  HT1 LEU O  16       9.583  29.851 -12.848  1.00  0.00           H  
ATOM   2839  HT2 LEU O  16       9.979  29.084 -14.201  1.00  0.00           H  
ATOM   2840  N   TYR O  17       8.598  27.394 -15.519  1.00  0.00           N  
ATOM   2841  HN  TYR O  17       9.394  27.972 -15.694  1.00  0.00           H  
ATOM   2842  CA  TYR O  17       8.264  26.277 -16.386  1.00  0.00           C  
ATOM   2843  CB  TYR O  17       8.957  26.406 -17.732  1.00  0.00           C  
ATOM   2844  CG  TYR O  17      10.348  25.827 -17.814  1.00  0.00           C  
ATOM   2845  CD1 TYR O  17      10.528  24.460 -18.124  1.00  0.00           C  
ATOM   2846  CE1 TYR O  17      11.831  23.947 -18.165  1.00  0.00           C  
ATOM   2847  CD2 TYR O  17      11.427  26.693 -17.591  1.00  0.00           C  
ATOM   2848  CE2 TYR O  17      12.729  26.191 -17.654  1.00  0.00           C  
ATOM   2849  CZ  TYR O  17      12.908  24.821 -17.905  1.00  0.00           C  
ATOM   2850  OH  TYR O  17      14.187  24.323 -17.872  1.00  0.00           O  
ATOM   2851  HH  TYR O  17      14.154  23.381 -17.949  1.00  0.00           H  
ATOM   2852  C   TYR O  17       8.413  24.916 -15.766  1.00  0.00           C  
ATOM   2853  O   TYR O  17       7.507  24.107 -15.856  1.00  0.00           O  
ATOM   2854  N   GLU O  18       9.571  24.744 -15.083  1.00  0.00           N  
ATOM   2855  HN  GLU O  18      10.272  25.454 -15.162  1.00  0.00           H  
ATOM   2856  CA  GLU O  18       9.831  23.533 -14.295  1.00  0.00           C  
ATOM   2857  CB  GLU O  18      11.110  23.717 -13.482  1.00  0.00           C  
ATOM   2858  CG  GLU O  18      12.407  23.536 -14.269  1.00  0.00           C  
ATOM   2859  CD  GLU O  18      12.804  22.076 -14.191  1.00  0.00           C  
ATOM   2860  OE1 GLU O  18      12.669  21.395 -15.203  1.00  0.00           O  
ATOM   2861  OE2 GLU O  18      13.236  21.622 -13.128  1.00  0.00           O1-
ATOM   2862  C   GLU O  18       8.705  23.157 -13.351  1.00  0.00           C  
ATOM   2863  O   GLU O  18       8.436  21.995 -13.085  1.00  0.00           O  
ATOM   2864  N   LEU O  19       8.033  24.223 -12.872  1.00  0.00           N  
ATOM   2865  HN  LEU O  19       8.296  25.151 -13.128  1.00  0.00           H  
ATOM   2866  CA  LEU O  19       6.901  24.027 -11.978  1.00  0.00           C  
ATOM   2867  CB  LEU O  19       6.423  25.361 -11.385  1.00  0.00           C  
ATOM   2868  CG  LEU O  19       7.336  25.945 -10.291  1.00  0.00           C  
ATOM   2869  CD1 LEU O  19       8.674  26.492 -10.798  1.00  0.00           C  
ATOM   2870  CD2 LEU O  19       6.606  27.007  -9.471  1.00  0.00           C  
ATOM   2871  C   LEU O  19       5.757  23.223 -12.566  1.00  0.00           C  
ATOM   2872  O   LEU O  19       5.269  22.293 -11.943  1.00  0.00           O  
ATOM   2873  N   LEU O  20       5.368  23.601 -13.801  1.00  0.00           N  
ATOM   2874  HN  LEU O  20       5.870  24.312 -14.296  1.00  0.00           H  
ATOM   2875  CA  LEU O  20       4.261  22.861 -14.419  1.00  0.00           C  
ATOM   2876  CB  LEU O  20       3.370  23.759 -15.295  1.00  0.00           C  
ATOM   2877  CG  LEU O  20       2.843  25.078 -14.696  1.00  0.00           C  
ATOM   2878  CD1 LEU O  20       2.438  24.973 -13.220  1.00  0.00           C  
ATOM   2879  CD2 LEU O  20       3.769  26.261 -14.985  1.00  0.00           C  
ATOM   2880  C   LEU O  20       4.705  21.646 -15.221  1.00  0.00           C  
ATOM   2881  O   LEU O  20       3.986  20.673 -15.401  1.00  0.00           O  
ATOM   2882  N   HIS O  21       5.967  21.756 -15.668  1.00  0.00           N  
ATOM   2883  HN  HIS O  21       6.490  22.563 -15.411  1.00  0.00           H  
ATOM   2884  CA  HIS O  21       6.652  20.691 -16.397  1.00  0.00           C  
ATOM   2885  CB  HIS O  21       7.909  21.266 -17.038  1.00  0.00           C  
ATOM   2886  CG  HIS O  21       7.634  21.659 -18.466  1.00  0.00           C  
ATOM   2887  ND1 HIS O  21       8.312  21.135 -19.500  1.00  0.00           N  
ATOM   2888  HD1 HIS O  21       9.026  20.468 -19.454  1.00  0.00           H  
ATOM   2889  CD2 HIS O  21       6.668  22.544 -18.956  1.00  0.00           C  
ATOM   2890  NE2 HIS O  21       6.776  22.536 -20.307  1.00  0.00           N  
ATOM   2891  CE1 HIS O  21       7.788  21.670 -20.636  1.00  0.00           C  
ATOM   2892  C   HIS O  21       7.007  19.477 -15.560  1.00  0.00           C  
ATOM   2893  O   HIS O  21       7.327  18.413 -16.076  1.00  0.00           O  
ATOM   2894  N   GLY O  22       6.907  19.695 -14.236  1.00  0.00           N  
ATOM   2895  HN  GLY O  22       6.715  20.609 -13.880  1.00  0.00           H  
ATOM   2896  CA  GLY O  22       7.101  18.587 -13.319  1.00  0.00           C  
ATOM   2897  C   GLY O  22       5.882  18.275 -12.483  1.00  0.00           C  
ATOM   2898  O   GLY O  22       5.373  17.168 -12.493  1.00  0.00           O  
ATOM   2899  N   ALA O  23       5.415  19.309 -11.755  1.00  0.00           N  
ATOM   2900  HN  ALA O  23       5.843  20.210 -11.819  1.00  0.00           H  
ATOM   2901  CA  ALA O  23       4.230  19.065 -10.923  1.00  0.00           C  
ATOM   2902  CB  ALA O  23       4.103  20.122  -9.827  1.00  0.00           C  
ATOM   2903  C   ALA O  23       2.902  18.974 -11.667  1.00  0.00           C  
ATOM   2904  O   ALA O  23       1.849  18.744 -11.086  1.00  0.00           O  
ATOM   2905  N   GLY O  24       3.009  19.151 -12.999  1.00  0.00           N  
ATOM   2906  HN  GLY O  24       3.887  19.366 -13.424  1.00  0.00           H  
ATOM   2907  CA  GLY O  24       1.833  18.939 -13.833  1.00  0.00           C  
ATOM   2908  C   GLY O  24       1.984  17.727 -14.725  1.00  0.00           C  
ATOM   2909  O   GLY O  24       1.118  16.864 -14.771  1.00  0.00           O  
ATOM   2910  N   ASN O  25       3.146  17.708 -15.420  1.00  0.00           N  
ATOM   2911  HN  ASN O  25       3.799  18.456 -15.307  1.00  0.00           H  
ATOM   2912  CA  ASN O  25       3.421  16.624 -16.369  1.00  0.00           C  
ATOM   2913  CB  ASN O  25       4.730  16.888 -17.117  1.00  0.00           C  
ATOM   2914  CG  ASN O  25       4.926  15.943 -18.295  1.00  0.00           C  
ATOM   2915  OD1 ASN O  25       4.622  16.254 -19.436  1.00  0.00           O  
ATOM   2916  ND2 ASN O  25       5.490  14.773 -17.966  1.00  0.00           N  
ATOM   2917 1HD2 ASN O  25       5.780  14.583 -17.028  1.00  0.00           H  
ATOM   2918 2HD2 ASN O  25       5.637  14.095 -18.687  1.00  0.00           H  
ATOM   2919  C   ASN O  25       3.471  15.262 -15.716  1.00  0.00           C  
ATOM   2920  O   ASN O  25       3.048  14.260 -16.279  1.00  0.00           O  
ATOM   2921  N   HIS O  26       4.002  15.287 -14.476  1.00  0.00           N  
ATOM   2922  HN  HIS O  26       4.373  16.127 -14.078  1.00  0.00           H  
ATOM   2923  CA  HIS O  26       4.079  14.039 -13.728  1.00  0.00           C  
ATOM   2924  CB  HIS O  26       4.706  14.250 -12.367  1.00  0.00           C  
ATOM   2925  CG  HIS O  26       5.686  13.140 -12.139  1.00  0.00           C  
ATOM   2926  ND1 HIS O  26       7.013  13.312 -12.188  1.00  0.00           N  
ATOM   2927  HD1 HIS O  26       7.488  14.135 -12.407  1.00  0.00           H  
ATOM   2928  CD2 HIS O  26       5.414  11.806 -11.843  1.00  0.00           C  
ATOM   2929  NE2 HIS O  26       6.602  11.179 -11.704  1.00  0.00           N  
ATOM   2930  CE1 HIS O  26       7.585  12.105 -11.919  1.00  0.00           C  
ATOM   2931  C   HIS O  26       2.757  13.361 -13.518  1.00  0.00           C  
ATOM   2932  O   HIS O  26       2.655  12.145 -13.462  1.00  0.00           O  
ATOM   2933  N   ALA O  27       1.741  14.236 -13.424  1.00  0.00           N  
ATOM   2934  HN  ALA O  27       1.892  15.221 -13.505  1.00  0.00           H  
ATOM   2935  CA  ALA O  27       0.402  13.704 -13.293  1.00  0.00           C  
ATOM   2936  CB  ALA O  27      -0.572  14.839 -13.023  1.00  0.00           C  
ATOM   2937  C   ALA O  27      -0.011  12.871 -14.487  1.00  0.00           C  
ATOM   2938  O   ALA O  27      -0.418  11.747 -14.298  1.00  0.00           O  
ATOM   2939  N   ALA O  28       0.184  13.427 -15.706  1.00  0.00           N  
ATOM   2940  HN  ALA O  28       0.423  14.393 -15.784  1.00  0.00           H  
ATOM   2941  CA  ALA O  28       0.002  12.634 -16.931  1.00  0.00           C  
ATOM   2942  CB  ALA O  28       0.447  13.437 -18.150  1.00  0.00           C  
ATOM   2943  C   ALA O  28       0.725  11.296 -16.978  1.00  0.00           C  
ATOM   2944  O   ALA O  28       0.186  10.283 -17.404  1.00  0.00           O  
ATOM   2945  N   GLY O  29       1.978  11.348 -16.489  1.00  0.00           N  
ATOM   2946  HN  GLY O  29       2.326  12.226 -16.159  1.00  0.00           H  
ATOM   2947  CA  GLY O  29       2.798  10.139 -16.449  1.00  0.00           C  
ATOM   2948  C   GLY O  29       2.238   9.037 -15.573  1.00  0.00           C  
ATOM   2949  O   GLY O  29       2.120   7.894 -15.978  1.00  0.00           O  
ATOM   2950  N   ILE O  30       1.887   9.457 -14.348  1.00  0.00           N  
ATOM   2951  HN  ILE O  30       1.932  10.430 -14.132  1.00  0.00           H  
ATOM   2952  CA  ILE O  30       1.376   8.512 -13.357  1.00  0.00           C  
ATOM   2953  CB  ILE O  30       1.531   9.180 -11.983  1.00  0.00           C  
ATOM   2954  CG2 ILE O  30       0.726   8.492 -10.884  1.00  0.00           C  
ATOM   2955  CG1 ILE O  30       3.025   9.122 -11.657  1.00  0.00           C  
ATOM   2956  CD1 ILE O  30       3.381   9.298 -10.181  1.00  0.00           C  
ATOM   2957  C   ILE O  30      -0.038   8.055 -13.668  1.00  0.00           C  
ATOM   2958  O   ILE O  30      -0.450   6.924 -13.443  1.00  0.00           O  
ATOM   2959  N   LEU O  31      -0.743   9.021 -14.259  1.00  0.00           N  
ATOM   2960  HN  LEU O  31      -0.279   9.902 -14.307  1.00  0.00           H  
ATOM   2961  CA  LEU O  31      -2.100   8.845 -14.764  1.00  0.00           C  
ATOM   2962  CB  LEU O  31      -2.450  10.025 -15.612  1.00  0.00           C  
ATOM   2963  CG  LEU O  31      -3.691  10.662 -15.114  1.00  0.00           C  
ATOM   2964  CD1 LEU O  31      -3.505  12.164 -15.144  1.00  0.00           C  
ATOM   2965  CD2 LEU O  31      -4.904  10.121 -15.862  1.00  0.00           C  
ATOM   2966  C   LEU O  31      -2.252   7.681 -15.675  1.00  0.00           C  
ATOM   2967  O   LEU O  31      -3.131   6.841 -15.570  1.00  0.00           O  
ATOM   2968  N   THR O  32      -1.309   7.737 -16.613  1.00  0.00           N  
ATOM   2969  HN  THR O  32      -0.635   8.475 -16.633  1.00  0.00           H  
ATOM   2970  CA  THR O  32      -1.275   6.723 -17.624  1.00  0.00           C  
ATOM   2971  CB  THR O  32      -0.694   7.385 -18.866  1.00  0.00           C  
ATOM   2972  OG1 THR O  32      -1.274   6.821 -20.036  1.00  0.00           O  
ATOM   2973  HG1 THR O  32      -0.976   5.921 -20.067  1.00  0.00           H  
ATOM   2974  CG2 THR O  32       0.838   7.410 -18.885  1.00  0.00           C  
ATOM   2975  C   THR O  32      -0.541   5.485 -17.155  1.00  0.00           C  
ATOM   2976  O   THR O  32      -0.699   4.425 -17.731  1.00  0.00           O  
ATOM   2977  N   LEU O  33       0.238   5.661 -16.055  1.00  0.00           N  
ATOM   2978  HN  LEU O  33       0.363   6.573 -15.667  1.00  0.00           H  
ATOM   2979  CA  LEU O  33       0.966   4.510 -15.520  1.00  0.00           C  
ATOM   2980  CB  LEU O  33       1.969   4.869 -14.421  1.00  0.00           C  
ATOM   2981  CG  LEU O  33       3.393   4.476 -14.839  1.00  0.00           C  
ATOM   2982  CD1 LEU O  33       3.981   5.470 -15.830  1.00  0.00           C  
ATOM   2983  CD2 LEU O  33       4.368   4.297 -13.688  1.00  0.00           C  
ATOM   2984  C   LEU O  33       0.157   3.279 -15.174  1.00  0.00           C  
ATOM   2985  O   LEU O  33       0.229   2.289 -15.883  1.00  0.00           O  
HETATM 2986  N   NH2 O  34      -0.627   3.374 -14.091  1.00  0.00           N  
HETATM 2987  HN1 NH2 O  34      -0.602   4.181 -13.503  1.00  0.00           H  
HETATM 2988  HN2 NH2 O  34      -1.241   2.612 -13.876  1.00  0.00           H  
TER    2989      NH2 O  34 
ENDMDL
MODEL        2
ATOM      1  N   TYR A  41      14.770  19.441  -7.118  1.00  0.00           N1+
ATOM      2  HT1 TYR A  41      13.747  19.291  -7.222  1.00  0.00           H  
ATOM      3  HT2 TYR A  41      15.186  19.688  -8.040  1.00  0.00           H  
ATOM      4  HT3 TYR A  41      14.931  20.208  -6.435  1.00  0.00           H  
ATOM      5  CA  TYR A  41      15.413  18.215  -6.631  1.00  0.00           C  
ATOM      6  CB  TYR A  41      14.519  16.997  -6.871  1.00  0.00           C  
ATOM      7  CG  TYR A  41      13.519  17.008  -5.744  1.00  0.00           C  
ATOM      8  CD1 TYR A  41      12.403  17.861  -5.833  1.00  0.00           C  
ATOM      9  CE1 TYR A  41      11.566  17.985  -4.720  1.00  0.00           C  
ATOM     10  CD2 TYR A  41      13.767  16.212  -4.607  1.00  0.00           C  
ATOM     11  CE2 TYR A  41      12.915  16.330  -3.498  1.00  0.00           C  
ATOM     12  CZ  TYR A  41      11.833  17.229  -3.562  1.00  0.00           C  
ATOM     13  OH  TYR A  41      11.011  17.370  -2.461  1.00  0.00           O  
ATOM     14  HH  TYR A  41      10.396  18.076  -2.608  1.00  0.00           H  
ATOM     15  C   TYR A  41      16.803  18.047  -7.191  1.00  0.00           C  
ATOM     16  O   TYR A  41      17.024  18.062  -8.396  1.00  0.00           O  
ATOM     17  N   PRO A  42      17.749  17.928  -6.227  1.00  0.00           N  
ATOM     18  CD  PRO A  42      17.517  17.978  -4.786  1.00  0.00           C  
ATOM     19  CA  PRO A  42      19.172  17.822  -6.558  1.00  0.00           C  
ATOM     20  CB  PRO A  42      19.842  17.727  -5.183  1.00  0.00           C  
ATOM     21  CG  PRO A  42      18.866  18.393  -4.219  1.00  0.00           C  
ATOM     22  C   PRO A  42      19.542  16.663  -7.459  1.00  0.00           C  
ATOM     23  O   PRO A  42      18.847  15.662  -7.577  1.00  0.00           O  
ATOM     24  N   LYS A  43      20.723  16.872  -8.070  1.00  0.00           N  
ATOM     25  HN  LYS A  43      21.208  17.731  -7.915  1.00  0.00           H  
ATOM     26  CA  LYS A  43      21.303  15.844  -8.931  1.00  0.00           C  
ATOM     27  CB  LYS A  43      22.578  16.367  -9.589  1.00  0.00           C  
ATOM     28  CG  LYS A  43      22.304  17.565 -10.498  1.00  0.00           C  
ATOM     29  CD  LYS A  43      23.582  18.277 -10.946  1.00  0.00           C  
ATOM     30  CE  LYS A  43      24.361  18.892  -9.780  1.00  0.00           C  
ATOM     31  NZ  LYS A  43      25.515  19.639 -10.297  1.00  0.00           N1+
ATOM     32  HZ1 LYS A  43      25.187  20.403 -10.927  1.00  0.00           H  
ATOM     33  HZ2 LYS A  43      26.153  18.979 -10.789  1.00  0.00           H  
ATOM     34  HZ3 LYS A  43      26.028  20.051  -9.495  1.00  0.00           H  
ATOM     35  C   LYS A  43      21.582  14.534  -8.228  1.00  0.00           C  
ATOM     36  O   LYS A  43      21.425  13.476  -8.811  1.00  0.00           O  
ATOM     37  N   GLN A  44      21.975  14.640  -6.939  1.00  0.00           N  
ATOM     38  HN  GLN A  44      22.072  15.535  -6.505  1.00  0.00           H  
ATOM     39  CA  GLN A  44      22.240  13.407  -6.194  1.00  0.00           C  
ATOM     40  CB  GLN A  44      22.846  13.708  -4.823  1.00  0.00           C  
ATOM     41  CG  GLN A  44      23.438  12.457  -4.163  1.00  0.00           C  
ATOM     42  CD  GLN A  44      23.960  12.792  -2.783  1.00  0.00           C  
ATOM     43  OE1 GLN A  44      23.877  13.916  -2.305  1.00  0.00           O  
ATOM     44  NE2 GLN A  44      24.508  11.739  -2.157  1.00  0.00           N  
ATOM     45 1HE2 GLN A  44      24.886  11.848  -1.239  1.00  0.00           H  
ATOM     46 2HE2 GLN A  44      24.543  10.841  -2.596  1.00  0.00           H  
ATOM     47  C   GLN A  44      21.041  12.485  -6.051  1.00  0.00           C  
ATOM     48  O   GLN A  44      21.143  11.278  -6.213  1.00  0.00           O  
ATOM     49  N   TYR A  45      19.885  13.125  -5.780  1.00  0.00           N  
ATOM     50  HN  TYR A  45      19.866  14.121  -5.695  1.00  0.00           H  
ATOM     51  CA  TYR A  45      18.646  12.346  -5.742  1.00  0.00           C  
ATOM     52  CB  TYR A  45      17.477  13.197  -5.241  1.00  0.00           C  
ATOM     53  CG  TYR A  45      17.619  13.428  -3.754  1.00  0.00           C  
ATOM     54  CD1 TYR A  45      18.328  14.557  -3.296  1.00  0.00           C  
ATOM     55  CE1 TYR A  45      18.464  14.761  -1.914  1.00  0.00           C  
ATOM     56  CD2 TYR A  45      17.039  12.501  -2.865  1.00  0.00           C  
ATOM     57  CE2 TYR A  45      17.173  12.706  -1.483  1.00  0.00           C  
ATOM     58  CZ  TYR A  45      17.883  13.834  -1.025  1.00  0.00           C  
ATOM     59  OH  TYR A  45      18.016  14.043   0.333  1.00  0.00           O  
ATOM     60  HH  TYR A  45      17.559  13.363   0.811  1.00  0.00           H  
ATOM     61  C   TYR A  45      18.304  11.689  -7.061  1.00  0.00           C  
ATOM     62  O   TYR A  45      17.856  10.551  -7.098  1.00  0.00           O  
ATOM     63  N   GLU A  46      18.604  12.443  -8.138  1.00  0.00           N  
ATOM     64  HN  GLU A  46      18.946  13.376  -8.015  1.00  0.00           H  
ATOM     65  CA  GLU A  46      18.522  11.875  -9.481  1.00  0.00           C  
ATOM     66  CB  GLU A  46      18.843  12.969 -10.502  1.00  0.00           C  
ATOM     67  CG  GLU A  46      18.724  12.551 -11.972  1.00  0.00           C  
ATOM     68  CD  GLU A  46      19.001  13.721 -12.908  1.00  0.00           C  
ATOM     69  OE1 GLU A  46      18.786  14.874 -12.530  1.00  0.00           O  
ATOM     70  OE2 GLU A  46      19.438  13.477 -14.029  1.00  0.00           O1-
ATOM     71  C   GLU A  46      19.387  10.637  -9.673  1.00  0.00           C  
ATOM     72  O   GLU A  46      18.922   9.629 -10.175  1.00  0.00           O  
ATOM     73  N   TRP A  47      20.650  10.746  -9.209  1.00  0.00           N  
ATOM     74  HN  TRP A  47      20.927  11.590  -8.755  1.00  0.00           H  
ATOM     75  CA  TRP A  47      21.600   9.636  -9.331  1.00  0.00           C  
ATOM     76  CB  TRP A  47      22.997  10.047  -8.856  1.00  0.00           C  
ATOM     77  CG  TRP A  47      23.739  10.859  -9.893  1.00  0.00           C  
ATOM     78  CD2 TRP A  47      24.585  10.377 -10.960  1.00  0.00           C  
ATOM     79  CE2 TRP A  47      25.098  11.527 -11.651  1.00  0.00           C  
ATOM     80  CE3 TRP A  47      24.959   9.082 -11.377  1.00  0.00           C  
ATOM     81  CD1 TRP A  47      23.784  12.257 -10.003  1.00  0.00           C  
ATOM     82  NE1 TRP A  47      24.577  12.657 -11.032  1.00  0.00           N  
ATOM     83  HE1 TRP A  47      24.756  13.585 -11.292  1.00  0.00           H  
ATOM     84  CZ2 TRP A  47      25.973  11.356 -12.745  1.00  0.00           C  
ATOM     85  CZ3 TRP A  47      25.835   8.925 -12.473  1.00  0.00           C  
ATOM     86  CH2 TRP A  47      26.341  10.056 -13.151  1.00  0.00           C  
ATOM     87  C   TRP A  47      21.208   8.367  -8.599  1.00  0.00           C  
ATOM     88  O   TRP A  47      21.310   7.272  -9.138  1.00  0.00           O  
ATOM     89  N   VAL A  48      20.747   8.565  -7.344  1.00  0.00           N  
ATOM     90  HN  VAL A  48      20.632   9.498  -7.003  1.00  0.00           H  
ATOM     91  CA  VAL A  48      20.330   7.419  -6.523  1.00  0.00           C  
ATOM     92  CB  VAL A  48      19.988   7.891  -5.097  1.00  0.00           C  
ATOM     93  CG1 VAL A  48      19.446   6.767  -4.204  1.00  0.00           C  
ATOM     94  CG2 VAL A  48      21.205   8.560  -4.455  1.00  0.00           C  
ATOM     95  C   VAL A  48      19.161   6.679  -7.149  1.00  0.00           C  
ATOM     96  O   VAL A  48      19.091   5.457  -7.205  1.00  0.00           O  
ATOM     97  N   LEU A  49      18.265   7.533  -7.661  1.00  0.00           N  
ATOM     98  HN  LEU A  49      18.410   8.517  -7.552  1.00  0.00           H  
ATOM     99  CA  LEU A  49      17.098   7.088  -8.401  1.00  0.00           C  
ATOM    100  CB  LEU A  49      16.254   8.355  -8.557  1.00  0.00           C  
ATOM    101  CG  LEU A  49      14.974   8.286  -9.361  1.00  0.00           C  
ATOM    102  CD1 LEU A  49      15.288   8.390 -10.846  1.00  0.00           C  
ATOM    103  CD2 LEU A  49      14.100   7.109  -8.928  1.00  0.00           C  
ATOM    104  C   LEU A  49      17.414   6.336  -9.695  1.00  0.00           C  
ATOM    105  O   LEU A  49      16.792   5.328 -10.006  1.00  0.00           O  
ATOM    106  N   ILE A  50      18.420   6.861 -10.431  1.00  0.00           N  
ATOM    107  HN  ILE A  50      18.885   7.686 -10.113  1.00  0.00           H  
ATOM    108  CA  ILE A  50      18.865   6.182 -11.654  1.00  0.00           C  
ATOM    109  CB  ILE A  50      19.906   7.031 -12.414  1.00  0.00           C  
ATOM    110  CG2 ILE A  50      20.522   6.274 -13.601  1.00  0.00           C  
ATOM    111  CG1 ILE A  50      19.267   8.323 -12.924  1.00  0.00           C  
ATOM    112  CD1 ILE A  50      20.301   9.324 -13.446  1.00  0.00           C  
ATOM    113  C   ILE A  50      19.407   4.797 -11.357  1.00  0.00           C  
ATOM    114  O   ILE A  50      19.085   3.829 -12.032  1.00  0.00           O  
ATOM    115  N   ALA A  51      20.215   4.752 -10.279  1.00  0.00           N  
ATOM    116  HN  ALA A  51      20.407   5.591  -9.769  1.00  0.00           H  
ATOM    117  CA  ALA A  51      20.765   3.471  -9.837  1.00  0.00           C  
ATOM    118  CB  ALA A  51      21.753   3.677  -8.689  1.00  0.00           C  
ATOM    119  C   ALA A  51      19.709   2.468  -9.409  1.00  0.00           C  
ATOM    120  O   ALA A  51      19.825   1.270  -9.633  1.00  0.00           O  
ATOM    121  N   ALA A  52      18.642   3.038  -8.815  1.00  0.00           N  
ATOM    122  HN  ALA A  52      18.610   4.028  -8.671  1.00  0.00           H  
ATOM    123  CA  ALA A  52      17.496   2.211  -8.454  1.00  0.00           C  
ATOM    124  CB  ALA A  52      16.500   3.035  -7.643  1.00  0.00           C  
ATOM    125  C   ALA A  52      16.793   1.598  -9.652  1.00  0.00           C  
ATOM    126  O   ALA A  52      16.472   0.417  -9.664  1.00  0.00           O  
ATOM    127  N   TYR A  53      16.606   2.452 -10.679  1.00  0.00           N  
ATOM    128  HN  TYR A  53      16.906   3.403 -10.607  1.00  0.00           H  
ATOM    129  CA  TYR A  53      15.999   1.950 -11.910  1.00  0.00           C  
ATOM    130  CB  TYR A  53      15.548   3.058 -12.846  1.00  0.00           C  
ATOM    131  CG  TYR A  53      14.400   3.841 -12.277  1.00  0.00           C  
ATOM    132  CD1 TYR A  53      13.341   3.201 -11.597  1.00  0.00           C  
ATOM    133  CE1 TYR A  53      12.318   3.994 -11.059  1.00  0.00           C  
ATOM    134  CD2 TYR A  53      14.435   5.226 -12.478  1.00  0.00           C  
ATOM    135  CE2 TYR A  53      13.388   6.007 -11.987  1.00  0.00           C  
ATOM    136  CZ  TYR A  53      12.381   5.389 -11.231  1.00  0.00           C  
ATOM    137  OH  TYR A  53      11.450   6.195 -10.617  1.00  0.00           O  
ATOM    138  HH  TYR A  53      11.564   7.093 -10.903  1.00  0.00           H  
ATOM    139  C   TYR A  53      16.835   1.023 -12.747  1.00  0.00           C  
ATOM    140  O   TYR A  53      16.285   0.186 -13.442  1.00  0.00           O  
ATOM    141  N   VAL A  54      18.168   1.197 -12.675  1.00  0.00           N  
ATOM    142  HN  VAL A  54      18.572   1.878 -12.063  1.00  0.00           H  
ATOM    143  CA  VAL A  54      18.989   0.280 -13.465  1.00  0.00           C  
ATOM    144  CB  VAL A  54      20.361   0.876 -13.819  1.00  0.00           C  
ATOM    145  CG1 VAL A  54      20.177   2.153 -14.639  1.00  0.00           C  
ATOM    146  CG2 VAL A  54      21.270   1.098 -12.607  1.00  0.00           C  
ATOM    147  C   VAL A  54      19.119  -1.103 -12.855  1.00  0.00           C  
ATOM    148  O   VAL A  54      19.314  -2.094 -13.549  1.00  0.00           O  
ATOM    149  N   ALA A  55      18.947  -1.123 -11.515  1.00  0.00           N  
ATOM    150  HN  ALA A  55      18.789  -0.270 -11.015  1.00  0.00           H  
ATOM    151  CA  ALA A  55      18.859  -2.409 -10.828  1.00  0.00           C  
ATOM    152  CB  ALA A  55      19.048  -2.231  -9.320  1.00  0.00           C  
ATOM    153  C   ALA A  55      17.533  -3.100 -11.084  1.00  0.00           C  
ATOM    154  O   ALA A  55      17.459  -4.302 -11.303  1.00  0.00           O  
ATOM    155  N   VAL A  56      16.482  -2.258 -11.099  1.00  0.00           N  
ATOM    156  HN  VAL A  56      16.602  -1.285 -10.894  1.00  0.00           H  
ATOM    157  CA  VAL A  56      15.177  -2.771 -11.513  1.00  0.00           C  
ATOM    158  CB  VAL A  56      14.093  -1.734 -11.185  1.00  0.00           C  
ATOM    159  CG1 VAL A  56      12.739  -2.055 -11.812  1.00  0.00           C  
ATOM    160  CG2 VAL A  56      13.963  -1.594  -9.668  1.00  0.00           C  
ATOM    161  C   VAL A  56      15.128  -3.219 -12.969  1.00  0.00           C  
ATOM    162  O   VAL A  56      14.461  -4.185 -13.309  1.00  0.00           O  
ATOM    163  N   PHE A  57      15.890  -2.492 -13.808  1.00  0.00           N  
ATOM    164  HN  PHE A  57      16.445  -1.745 -13.448  1.00  0.00           H  
ATOM    165  CA  PHE A  57      15.945  -2.825 -15.231  1.00  0.00           C  
ATOM    166  CB  PHE A  57      16.654  -1.708 -16.012  1.00  0.00           C  
ATOM    167  CG  PHE A  57      16.569  -1.894 -17.514  1.00  0.00           C  
ATOM    168  CD1 PHE A  57      15.466  -1.367 -18.220  1.00  0.00           C  
ATOM    169  CD2 PHE A  57      17.604  -2.576 -18.193  1.00  0.00           C  
ATOM    170  CE1 PHE A  57      15.404  -1.497 -19.622  1.00  0.00           C  
ATOM    171  CE2 PHE A  57      17.542  -2.716 -19.593  1.00  0.00           C  
ATOM    172  CZ  PHE A  57      16.447  -2.167 -20.295  1.00  0.00           C  
ATOM    173  C   PHE A  57      16.600  -4.165 -15.481  1.00  0.00           C  
ATOM    174  O   PHE A  57      16.104  -4.979 -16.246  1.00  0.00           O  
ATOM    175  N   VAL A  58      17.732  -4.378 -14.784  1.00  0.00           N  
ATOM    176  HN  VAL A  58      18.087  -3.694 -14.145  1.00  0.00           H  
ATOM    177  CA  VAL A  58      18.389  -5.665 -15.001  1.00  0.00           C  
ATOM    178  CB  VAL A  58      19.848  -5.651 -14.494  1.00  0.00           C  
ATOM    179  CG1 VAL A  58      19.982  -5.473 -12.980  1.00  0.00           C  
ATOM    180  CG2 VAL A  58      20.622  -6.870 -15.004  1.00  0.00           C  
ATOM    181  C   VAL A  58      17.588  -6.872 -14.521  1.00  0.00           C  
ATOM    182  O   VAL A  58      17.501  -7.877 -15.210  1.00  0.00           O  
ATOM    183  N   VAL A  59      16.962  -6.707 -13.336  1.00  0.00           N  
ATOM    184  HN  VAL A  59      17.060  -5.848 -12.832  1.00  0.00           H  
ATOM    185  CA  VAL A  59      16.152  -7.808 -12.808  1.00  0.00           C  
ATOM    186  CB  VAL A  59      15.859  -7.586 -11.314  1.00  0.00           C  
ATOM    187  CG1 VAL A  59      14.983  -8.688 -10.704  1.00  0.00           C  
ATOM    188  CG2 VAL A  59      17.171  -7.453 -10.538  1.00  0.00           C  
ATOM    189  C   VAL A  59      14.880  -8.080 -13.599  1.00  0.00           C  
ATOM    190  O   VAL A  59      14.553  -9.220 -13.904  1.00  0.00           O  
ATOM    191  N   ALA A  60      14.190  -6.972 -13.939  1.00  0.00           N  
ATOM    192  HN  ALA A  60      14.541  -6.072 -13.686  1.00  0.00           H  
ATOM    193  CA  ALA A  60      12.952  -7.107 -14.707  1.00  0.00           C  
ATOM    194  CB  ALA A  60      12.235  -5.768 -14.884  1.00  0.00           C  
ATOM    195  C   ALA A  60      13.167  -7.680 -16.085  1.00  0.00           C  
ATOM    196  O   ALA A  60      12.510  -8.626 -16.487  1.00  0.00           O  
ATOM    197  N   LEU A  61      14.136  -7.071 -16.791  1.00  0.00           N  
ATOM    198  HN  LEU A  61      14.656  -6.316 -16.393  1.00  0.00           H  
ATOM    199  CA  LEU A  61      14.373  -7.516 -18.164  1.00  0.00           C  
ATOM    200  CB  LEU A  61      15.360  -6.626 -18.922  1.00  0.00           C  
ATOM    201  CG  LEU A  61      14.708  -5.416 -19.593  1.00  0.00           C  
ATOM    202  CD1 LEU A  61      13.711  -5.811 -20.683  1.00  0.00           C  
ATOM    203  CD2 LEU A  61      14.067  -4.490 -18.573  1.00  0.00           C  
ATOM    204  C   LEU A  61      14.834  -8.942 -18.249  1.00  0.00           C  
ATOM    205  O   LEU A  61      14.298  -9.717 -19.027  1.00  0.00           O  
ATOM    206  N   VAL A  62      15.823  -9.263 -17.389  1.00  0.00           N  
ATOM    207  HN  VAL A  62      16.187  -8.596 -16.737  1.00  0.00           H  
ATOM    208  CA  VAL A  62      16.299 -10.643 -17.428  1.00  0.00           C  
ATOM    209  CB  VAL A  62      17.646 -10.815 -16.691  1.00  0.00           C  
ATOM    210  CG1 VAL A  62      17.543 -10.971 -15.167  1.00  0.00           C  
ATOM    211  CG2 VAL A  62      18.434 -11.963 -17.319  1.00  0.00           C  
ATOM    212  C   VAL A  62      15.260 -11.680 -17.024  1.00  0.00           C  
ATOM    213  O   VAL A  62      15.141 -12.725 -17.642  1.00  0.00           O  
ATOM    214  N   GLY A  63      14.477 -11.326 -15.987  1.00  0.00           N  
ATOM    215  HN  GLY A  63      14.575 -10.426 -15.561  1.00  0.00           H  
ATOM    216  CA  GLY A  63      13.487 -12.283 -15.502  1.00  0.00           C  
ATOM    217  C   GLY A  63      12.357 -12.533 -16.480  1.00  0.00           C  
ATOM    218  O   GLY A  63      11.941 -13.661 -16.710  1.00  0.00           O  
ATOM    219  N   ASN A  64      11.896 -11.410 -17.056  1.00  0.00           N  
ATOM    220  HN  ASN A  64      12.333 -10.535 -16.852  1.00  0.00           H  
ATOM    221  CA  ASN A  64      10.790 -11.486 -18.007  1.00  0.00           C  
ATOM    222  CB  ASN A  64      10.170 -10.111 -18.234  1.00  0.00           C  
ATOM    223  CG  ASN A  64       9.460  -9.609 -16.998  1.00  0.00           C  
ATOM    224  OD1 ASN A  64       8.662 -10.298 -16.378  1.00  0.00           O  
ATOM    225  ND2 ASN A  64       9.779  -8.343 -16.691  1.00  0.00           N  
ATOM    226 1HD2 ASN A  64      10.455  -7.846 -17.235  1.00  0.00           H  
ATOM    227 2HD2 ASN A  64       9.338  -7.884 -15.920  1.00  0.00           H  
ATOM    228  C   ASN A  64      11.141 -12.119 -19.340  1.00  0.00           C  
ATOM    229  O   ASN A  64      10.359 -12.875 -19.903  1.00  0.00           O  
ATOM    230  N   THR A  65      12.364 -11.802 -19.815  1.00  0.00           N  
ATOM    231  HN  THR A  65      12.976 -11.205 -19.298  1.00  0.00           H  
ATOM    232  CA  THR A  65      12.788 -12.462 -21.050  1.00  0.00           C  
ATOM    233  CB  THR A  65      13.912 -11.696 -21.777  1.00  0.00           C  
ATOM    234  OG1 THR A  65      14.008 -12.158 -23.127  1.00  0.00           O  
ATOM    235  HG1 THR A  65      13.125 -12.160 -23.471  1.00  0.00           H  
ATOM    236  CG2 THR A  65      15.286 -11.773 -21.099  1.00  0.00           C  
ATOM    237  C   THR A  65      13.124 -13.937 -20.886  1.00  0.00           C  
ATOM    238  O   THR A  65      12.859 -14.747 -21.765  1.00  0.00           O  
ATOM    239  N   LEU A  66      13.684 -14.259 -19.698  1.00  0.00           N  
ATOM    240  HN  LEU A  66      13.863 -13.560 -19.005  1.00  0.00           H  
ATOM    241  CA  LEU A  66      13.972 -15.670 -19.446  1.00  0.00           C  
ATOM    242  CB  LEU A  66      14.906 -15.893 -18.255  1.00  0.00           C  
ATOM    243  CG  LEU A  66      16.325 -15.356 -18.455  1.00  0.00           C  
ATOM    244  CD1 LEU A  66      17.191 -15.636 -17.228  1.00  0.00           C  
ATOM    245  CD2 LEU A  66      16.976 -15.839 -19.753  1.00  0.00           C  
ATOM    246  C   LEU A  66      12.735 -16.513 -19.265  1.00  0.00           C  
ATOM    247  O   LEU A  66      12.704 -17.660 -19.686  1.00  0.00           O  
ATOM    248  N   VAL A  67      11.706 -15.895 -18.649  1.00  0.00           N  
ATOM    249  HN  VAL A  67      11.773 -14.946 -18.338  1.00  0.00           H  
ATOM    250  CA  VAL A  67      10.475 -16.672 -18.532  1.00  0.00           C  
ATOM    251  CB  VAL A  67       9.581 -16.196 -17.369  1.00  0.00           C  
ATOM    252  CG1 VAL A  67       9.023 -14.790 -17.544  1.00  0.00           C  
ATOM    253  CG2 VAL A  67       8.474 -17.210 -17.071  1.00  0.00           C  
ATOM    254  C   VAL A  67       9.696 -16.845 -19.825  1.00  0.00           C  
ATOM    255  O   VAL A  67       9.181 -17.920 -20.084  1.00  0.00           O  
ATOM    256  N   CYS A  68       9.654 -15.778 -20.650  1.00  0.00           N  
ATOM    257  HN  CYS A  68      10.088 -14.911 -20.403  1.00  0.00           H  
ATOM    258  CA  CYS A  68       8.926 -15.944 -21.912  1.00  0.00           C  
ATOM    259  CB  CYS A  68       8.690 -14.593 -22.596  1.00  0.00           C  
ATOM    260  SG  CYS A  68      10.206 -13.763 -23.133  1.00  0.00           S  
ATOM    261  C   CYS A  68       9.552 -16.952 -22.866  1.00  0.00           C  
ATOM    262  O   CYS A  68       8.869 -17.718 -23.535  1.00  0.00           O  
ATOM    263  N   LEU A  69      10.901 -16.942 -22.844  1.00  0.00           N  
ATOM    264  HN  LEU A  69      11.384 -16.267 -22.285  1.00  0.00           H  
ATOM    265  CA  LEU A  69      11.658 -17.944 -23.594  1.00  0.00           C  
ATOM    266  CB  LEU A  69      13.123 -17.496 -23.675  1.00  0.00           C  
ATOM    267  CG  LEU A  69      13.988 -18.100 -24.793  1.00  0.00           C  
ATOM    268  CD1 LEU A  69      15.207 -17.220 -25.061  1.00  0.00           C  
ATOM    269  CD2 LEU A  69      14.438 -19.540 -24.534  1.00  0.00           C  
ATOM    270  C   LEU A  69      11.525 -19.357 -23.041  1.00  0.00           C  
ATOM    271  O   LEU A  69      11.339 -20.321 -23.773  1.00  0.00           O  
ATOM    272  N   ALA A  70      11.619 -19.436 -21.700  1.00  0.00           N  
ATOM    273  HN  ALA A  70      11.741 -18.608 -21.154  1.00  0.00           H  
ATOM    274  CA  ALA A  70      11.500 -20.750 -21.064  1.00  0.00           C  
ATOM    275  CB  ALA A  70      11.827 -20.670 -19.572  1.00  0.00           C  
ATOM    276  C   ALA A  70      10.131 -21.379 -21.238  1.00  0.00           C  
ATOM    277  O   ALA A  70       9.988 -22.589 -21.370  1.00  0.00           O  
ATOM    278  N   VAL A  71       9.129 -20.480 -21.278  1.00  0.00           N  
ATOM    279  HN  VAL A  71       9.333 -19.506 -21.189  1.00  0.00           H  
ATOM    280  CA  VAL A  71       7.789 -20.920 -21.648  1.00  0.00           C  
ATOM    281  CB  VAL A  71       6.702 -20.149 -20.873  1.00  0.00           C  
ATOM    282  CG1 VAL A  71       5.334 -20.804 -21.048  1.00  0.00           C  
ATOM    283  CG2 VAL A  71       7.003 -20.034 -19.380  1.00  0.00           C  
ATOM    284  C   VAL A  71       7.566 -20.835 -23.153  1.00  0.00           C  
ATOM    285  O   VAL A  71       6.664 -20.174 -23.657  1.00  0.00           O  
ATOM    286  N   TRP A  72       8.431 -21.583 -23.863  1.00  0.00           N  
ATOM    287  HN  TRP A  72       9.211 -22.029 -23.422  1.00  0.00           H  
ATOM    288  CA  TRP A  72       8.052 -21.879 -25.241  1.00  0.00           C  
ATOM    289  CB  TRP A  72       9.268 -22.254 -26.097  1.00  0.00           C  
ATOM    290  CG  TRP A  72      10.070 -21.046 -26.542  1.00  0.00           C  
ATOM    291  CD2 TRP A  72      11.323 -21.060 -27.260  1.00  0.00           C  
ATOM    292  CE2 TRP A  72      11.711 -19.695 -27.478  1.00  0.00           C  
ATOM    293  CE3 TRP A  72      12.142 -22.106 -27.737  1.00  0.00           C  
ATOM    294  CD1 TRP A  72       9.769 -19.682 -26.367  1.00  0.00           C  
ATOM    295  NE1 TRP A  72      10.731 -18.886 -26.914  1.00  0.00           N  
ATOM    296  HE1 TRP A  72      10.738 -17.906 -26.908  1.00  0.00           H  
ATOM    297  CZ2 TRP A  72      12.909 -19.408 -28.168  1.00  0.00           C  
ATOM    298  CZ3 TRP A  72      13.336 -21.807 -28.427  1.00  0.00           C  
ATOM    299  CH2 TRP A  72      13.718 -20.464 -28.641  1.00  0.00           C  
ATOM    300  C   TRP A  72       7.006 -22.980 -25.299  1.00  0.00           C  
ATOM    301  O   TRP A  72       5.953 -22.828 -25.904  1.00  0.00           O  
ATOM    302  N   ARG A  73       7.351 -24.097 -24.619  1.00  0.00           N  
ATOM    303  HN  ARG A  73       8.230 -24.141 -24.144  1.00  0.00           H  
ATOM    304  CA  ARG A  73       6.433 -25.239 -24.581  1.00  0.00           C  
ATOM    305  CB  ARG A  73       6.863 -26.328 -25.576  1.00  0.00           C  
ATOM    306  CG  ARG A  73       6.868 -25.870 -27.039  1.00  0.00           C  
ATOM    307  CD  ARG A  73       7.212 -26.975 -28.037  1.00  0.00           C  
ATOM    308  NE  ARG A  73       8.570 -27.484 -27.844  1.00  0.00           N  
ATOM    309  HE  ARG A  73       9.122 -27.177 -27.068  1.00  0.00           H  
ATOM    310  CZ  ARG A  73       9.077 -28.387 -28.711  1.00  0.00           C  
ATOM    311  NH1 ARG A  73       8.366 -28.811 -29.755  1.00  0.00           N1+
ATOM    312 1HH1 ARG A  73       7.442 -28.461 -29.912  1.00  0.00           H  
ATOM    313 2HH1 ARG A  73       8.749 -29.480 -30.391  1.00  0.00           H  
ATOM    314  NH2 ARG A  73      10.306 -28.861 -28.519  1.00  0.00           N  
ATOM    315 1HH2 ARG A  73      10.848 -28.548 -27.740  1.00  0.00           H  
ATOM    316 2HH2 ARG A  73      10.696 -29.532 -29.150  1.00  0.00           H  
ATOM    317  C   ARG A  73       6.310 -25.836 -23.188  1.00  0.00           C  
ATOM    318  O   ARG A  73       7.288 -25.939 -22.460  1.00  0.00           O  
ATOM    319  N   ASN A  74       5.053 -26.223 -22.867  1.00  0.00           N  
ATOM    320  HN  ASN A  74       4.335 -26.106 -23.552  1.00  0.00           H  
ATOM    321  CA  ASN A  74       4.714 -26.821 -21.565  1.00  0.00           C  
ATOM    322  CB  ASN A  74       4.490 -25.741 -20.490  1.00  0.00           C  
ATOM    323  CG  ASN A  74       5.788 -25.160 -19.941  1.00  0.00           C  
ATOM    324  OD1 ASN A  74       5.926 -23.955 -19.777  1.00  0.00           O  
ATOM    325  ND2 ASN A  74       6.735 -26.068 -19.643  1.00  0.00           N  
ATOM    326 1HD2 ASN A  74       7.604 -25.760 -19.257  1.00  0.00           H  
ATOM    327 2HD2 ASN A  74       6.623 -27.046 -19.818  1.00  0.00           H  
ATOM    328  C   ASN A  74       3.483 -27.727 -21.662  1.00  0.00           C  
ATOM    329  O   ASN A  74       2.999 -28.002 -22.754  1.00  0.00           O  
ATOM    330  N   HIS A  75       2.996 -28.183 -20.480  1.00  0.00           N  
ATOM    331  HN  HIS A  75       3.408 -27.906 -19.614  1.00  0.00           H  
ATOM    332  CA  HIS A  75       1.841 -29.095 -20.475  1.00  0.00           C  
ATOM    333  CB  HIS A  75       2.153 -30.440 -19.799  1.00  0.00           C  
ATOM    334  CG  HIS A  75       3.457 -31.083 -20.226  1.00  0.00           C  
ATOM    335  ND1 HIS A  75       4.238 -31.756 -19.361  1.00  0.00           N  
ATOM    336  CE1 HIS A  75       5.323 -32.217 -20.058  1.00  0.00           C  
ATOM    337  CD2 HIS A  75       4.060 -31.122 -21.488  1.00  0.00           C  
ATOM    338  NE2 HIS A  75       5.214 -31.826 -21.367  1.00  0.00           N  
ATOM    339  HE2 HIS A  75       5.864 -32.010 -22.077  1.00  0.00           H  
ATOM    340  C   HIS A  75       0.622 -28.522 -19.762  1.00  0.00           C  
ATOM    341  O   HIS A  75       0.749 -27.716 -18.848  1.00  0.00           O  
ATOM    342  N   HIS A  76      -0.561 -28.992 -20.220  1.00  0.00           N  
ATOM    343  HN  HIS A  76      -0.533 -29.676 -20.949  1.00  0.00           H  
ATOM    344  CA  HIS A  76      -1.864 -28.612 -19.647  1.00  0.00           C  
ATOM    345  CB  HIS A  76      -2.905 -28.774 -20.775  1.00  0.00           C  
ATOM    346  CG  HIS A  76      -4.249 -28.159 -20.444  1.00  0.00           C  
ATOM    347  ND1 HIS A  76      -4.498 -26.837 -20.473  1.00  0.00           N  
ATOM    348  CE1 HIS A  76      -5.809 -26.666 -20.107  1.00  0.00           C  
ATOM    349  CD2 HIS A  76      -5.417 -28.826 -20.056  1.00  0.00           C  
ATOM    350  NE2 HIS A  76      -6.373 -27.887 -19.849  1.00  0.00           N  
ATOM    351  HE2 HIS A  76      -7.294 -28.047 -19.552  1.00  0.00           H  
ATOM    352  C   HIS A  76      -2.169 -29.461 -18.405  1.00  0.00           C  
ATOM    353  O   HIS A  76      -1.703 -30.590 -18.343  1.00  0.00           O  
ATOM    354  N   MET A  77      -2.920 -28.935 -17.396  1.00  0.00           N  
ATOM    355  HN  MET A  77      -3.022 -29.543 -16.608  1.00  0.00           H  
ATOM    356  CA  MET A  77      -3.580 -27.623 -17.350  1.00  0.00           C  
ATOM    357  CB  MET A  77      -4.705 -27.617 -16.311  1.00  0.00           C  
ATOM    358  CG  MET A  77      -4.245 -27.782 -14.857  1.00  0.00           C  
ATOM    359  SD  MET A  77      -3.359 -26.388 -14.127  1.00  0.00           S  
ATOM    360  CE  MET A  77      -4.657 -25.141 -14.225  1.00  0.00           C  
ATOM    361  C   MET A  77      -2.709 -26.403 -17.165  1.00  0.00           C  
ATOM    362  O   MET A  77      -3.135 -25.275 -17.364  1.00  0.00           O  
ATOM    363  N   ARG A  78      -1.460 -26.701 -16.769  1.00  0.00           N  
ATOM    364  HN  ARG A  78      -1.198 -27.657 -16.652  1.00  0.00           H  
ATOM    365  CA  ARG A  78      -0.489 -25.647 -16.502  1.00  0.00           C  
ATOM    366  CB  ARG A  78       0.805 -26.291 -16.017  1.00  0.00           C  
ATOM    367  CG  ARG A  78       0.679 -27.125 -14.742  1.00  0.00           C  
ATOM    368  CD  ARG A  78       2.025 -27.761 -14.399  1.00  0.00           C  
ATOM    369  NE  ARG A  78       1.966 -28.552 -13.172  1.00  0.00           N  
ATOM    370  HE  ARG A  78       1.097 -28.678 -12.692  1.00  0.00           H  
ATOM    371  CZ  ARG A  78       3.089 -29.140 -12.704  1.00  0.00           C  
ATOM    372  NH1 ARG A  78       4.257 -28.990 -13.328  1.00  0.00           N1+
ATOM    373 1HH1 ARG A  78       4.321 -28.431 -14.155  1.00  0.00           H  
ATOM    374 2HH1 ARG A  78       5.081 -29.436 -12.979  1.00  0.00           H  
ATOM    375  NH2 ARG A  78       3.028 -29.886 -11.604  1.00  0.00           N  
ATOM    376 1HH2 ARG A  78       2.159 -30.007 -11.125  1.00  0.00           H  
ATOM    377 2HH2 ARG A  78       3.851 -30.334 -11.252  1.00  0.00           H  
ATOM    378  C   ARG A  78      -0.240 -24.687 -17.655  1.00  0.00           C  
ATOM    379  O   ARG A  78       0.158 -23.548 -17.428  1.00  0.00           O  
ATOM    380  N   THR A  79      -0.537 -25.171 -18.882  1.00  0.00           N  
ATOM    381  HN  THR A  79      -0.784 -26.139 -18.959  1.00  0.00           H  
ATOM    382  CA  THR A  79      -0.508 -24.357 -20.103  1.00  0.00           C  
ATOM    383  CB  THR A  79      -0.943 -25.207 -21.307  1.00  0.00           C  
ATOM    384  OG1 THR A  79      -0.113 -26.359 -21.412  1.00  0.00           O  
ATOM    385  HG1 THR A  79       0.734 -26.063 -21.718  1.00  0.00           H  
ATOM    386  CG2 THR A  79      -0.908 -24.467 -22.642  1.00  0.00           C  
ATOM    387  C   THR A  79      -1.313 -23.065 -20.044  1.00  0.00           C  
ATOM    388  O   THR A  79      -0.910 -22.044 -20.582  1.00  0.00           O  
ATOM    389  N   VAL A  80      -2.460 -23.146 -19.340  1.00  0.00           N  
ATOM    390  HN  VAL A  80      -2.722 -24.000 -18.893  1.00  0.00           H  
ATOM    391  CA  VAL A  80      -3.247 -21.924 -19.156  1.00  0.00           C  
ATOM    392  CB  VAL A  80      -4.619 -22.253 -18.558  1.00  0.00           C  
ATOM    393  CG1 VAL A  80      -5.500 -21.016 -18.395  1.00  0.00           C  
ATOM    394  CG2 VAL A  80      -5.330 -23.269 -19.446  1.00  0.00           C  
ATOM    395  C   VAL A  80      -2.508 -20.871 -18.349  1.00  0.00           C  
ATOM    396  O   VAL A  80      -2.342 -19.738 -18.784  1.00  0.00           O  
ATOM    397  N   THR A  81      -1.994 -21.329 -17.189  1.00  0.00           N  
ATOM    398  HN  THR A  81      -2.209 -22.256 -16.879  1.00  0.00           H  
ATOM    399  CA  THR A  81      -1.096 -20.479 -16.403  1.00  0.00           C  
ATOM    400  CB  THR A  81      -0.725 -21.196 -15.097  1.00  0.00           C  
ATOM    401  OG1 THR A  81      -1.884 -21.810 -14.526  1.00  0.00           O  
ATOM    402  HG1 THR A  81      -2.533 -21.124 -14.419  1.00  0.00           H  
ATOM    403  CG2 THR A  81      -0.057 -20.273 -14.074  1.00  0.00           C  
ATOM    404  C   THR A  81       0.158 -20.029 -17.156  1.00  0.00           C  
ATOM    405  O   THR A  81       0.720 -18.975 -16.904  1.00  0.00           O  
ATOM    406  N   ASN A  82       0.547 -20.883 -18.126  1.00  0.00           N  
ATOM    407  HN  ASN A  82       0.017 -21.711 -18.301  1.00  0.00           H  
ATOM    408  CA  ASN A  82       1.671 -20.549 -18.999  1.00  0.00           C  
ATOM    409  CB  ASN A  82       2.202 -21.796 -19.701  1.00  0.00           C  
ATOM    410  CG  ASN A  82       2.944 -22.680 -18.726  1.00  0.00           C  
ATOM    411  OD1 ASN A  82       2.588 -23.827 -18.485  1.00  0.00           O  
ATOM    412  ND2 ASN A  82       4.027 -22.102 -18.188  1.00  0.00           N  
ATOM    413 1HD2 ASN A  82       4.666 -22.640 -17.639  1.00  0.00           H  
ATOM    414 2HD2 ASN A  82       4.238 -21.135 -18.331  1.00  0.00           H  
ATOM    415  C   ASN A  82       1.401 -19.469 -20.031  1.00  0.00           C  
ATOM    416  O   ASN A  82       2.291 -18.716 -20.404  1.00  0.00           O  
ATOM    417  N   TYR A  83       0.129 -19.402 -20.465  1.00  0.00           N  
ATOM    418  HN  TYR A  83      -0.564 -20.029 -20.106  1.00  0.00           H  
ATOM    419  CA  TYR A  83      -0.233 -18.283 -21.334  1.00  0.00           C  
ATOM    420  CB  TYR A  83      -1.490 -18.590 -22.151  1.00  0.00           C  
ATOM    421  CG  TYR A  83      -1.140 -19.472 -23.326  1.00  0.00           C  
ATOM    422  CD1 TYR A  83      -0.365 -18.940 -24.379  1.00  0.00           C  
ATOM    423  CE1 TYR A  83      -0.032 -19.764 -25.466  1.00  0.00           C  
ATOM    424  CD2 TYR A  83      -1.601 -20.802 -23.341  1.00  0.00           C  
ATOM    425  CE2 TYR A  83      -1.272 -21.622 -24.432  1.00  0.00           C  
ATOM    426  CZ  TYR A  83      -0.486 -21.097 -25.475  1.00  0.00           C  
ATOM    427  OH  TYR A  83      -0.151 -21.914 -26.536  1.00  0.00           O  
ATOM    428  HH  TYR A  83       0.646 -22.387 -26.329  1.00  0.00           H  
ATOM    429  C   TYR A  83      -0.400 -16.981 -20.584  1.00  0.00           C  
ATOM    430  O   TYR A  83      -0.086 -15.902 -21.068  1.00  0.00           O  
ATOM    431  N   PHE A  84      -0.884 -17.148 -19.343  1.00  0.00           N  
ATOM    432  HN  PHE A  84      -1.114 -18.060 -19.002  1.00  0.00           H  
ATOM    433  CA  PHE A  84      -1.036 -15.980 -18.487  1.00  0.00           C  
ATOM    434  CB  PHE A  84      -1.909 -16.363 -17.296  1.00  0.00           C  
ATOM    435  CG  PHE A  84      -3.366 -16.352 -17.685  1.00  0.00           C  
ATOM    436  CD1 PHE A  84      -4.043 -17.570 -17.898  1.00  0.00           C  
ATOM    437  CD2 PHE A  84      -4.027 -15.114 -17.832  1.00  0.00           C  
ATOM    438  CE1 PHE A  84      -5.396 -17.554 -18.283  1.00  0.00           C  
ATOM    439  CE2 PHE A  84      -5.379 -15.099 -18.221  1.00  0.00           C  
ATOM    440  CZ  PHE A  84      -6.051 -16.317 -18.447  1.00  0.00           C  
ATOM    441  C   PHE A  84       0.274 -15.329 -18.063  1.00  0.00           C  
ATOM    442  O   PHE A  84       0.391 -14.111 -18.012  1.00  0.00           O  
ATOM    443  N   ILE A  85       1.274 -16.199 -17.803  1.00  0.00           N  
ATOM    444  HN  ILE A  85       1.112 -17.184 -17.852  1.00  0.00           H  
ATOM    445  CA  ILE A  85       2.607 -15.651 -17.531  1.00  0.00           C  
ATOM    446  CB  ILE A  85       3.506 -16.669 -16.813  1.00  0.00           C  
ATOM    447  CG2 ILE A  85       3.684 -17.886 -17.711  1.00  0.00           C  
ATOM    448  CG1 ILE A  85       4.897 -16.128 -16.438  1.00  0.00           C  
ATOM    449  CD1 ILE A  85       4.918 -14.766 -15.746  1.00  0.00           C  
ATOM    450  C   ILE A  85       3.316 -15.104 -18.757  1.00  0.00           C  
ATOM    451  O   ILE A  85       4.016 -14.106 -18.670  1.00  0.00           O  
ATOM    452  N   VAL A  86       3.123 -15.772 -19.916  1.00  0.00           N  
ATOM    453  HN  VAL A  86       2.535 -16.578 -19.996  1.00  0.00           H  
ATOM    454  CA  VAL A  86       3.865 -15.228 -21.050  1.00  0.00           C  
ATOM    455  CB  VAL A  86       3.937 -16.223 -22.230  1.00  0.00           C  
ATOM    456  CG1 VAL A  86       2.602 -16.444 -22.940  1.00  0.00           C  
ATOM    457  CG2 VAL A  86       5.046 -15.843 -23.213  1.00  0.00           C  
ATOM    458  C   VAL A  86       3.381 -13.838 -21.432  1.00  0.00           C  
ATOM    459  O   VAL A  86       4.142 -12.983 -21.855  1.00  0.00           O  
ATOM    460  N   ASN A  87       2.077 -13.644 -21.158  1.00  0.00           N  
ATOM    461  HN  ASN A  87       1.541 -14.403 -20.785  1.00  0.00           H  
ATOM    462  CA  ASN A  87       1.441 -12.350 -21.386  1.00  0.00           C  
ATOM    463  CB  ASN A  87      -0.076 -12.518 -21.398  1.00  0.00           C  
ATOM    464  CG  ASN A  87      -0.591 -13.035 -22.731  1.00  0.00           C  
ATOM    465  OD1 ASN A  87      -1.644 -12.613 -23.184  1.00  0.00           O  
ATOM    466  ND2 ASN A  87       0.156 -13.964 -23.351  1.00  0.00           N  
ATOM    467 1HD2 ASN A  87      -0.159 -14.362 -24.212  1.00  0.00           H  
ATOM    468 2HD2 ASN A  87       1.026 -14.285 -22.981  1.00  0.00           H  
ATOM    469  C   ASN A  87       1.831 -11.266 -20.405  1.00  0.00           C  
ATOM    470  O   ASN A  87       2.004 -10.114 -20.785  1.00  0.00           O  
ATOM    471  N   LEU A  88       1.986 -11.683 -19.129  1.00  0.00           N  
ATOM    472  HN  LEU A  88       1.862 -12.644 -18.878  1.00  0.00           H  
ATOM    473  CA  LEU A  88       2.470 -10.708 -18.152  1.00  0.00           C  
ATOM    474  CB  LEU A  88       2.244 -11.181 -16.715  1.00  0.00           C  
ATOM    475  CG  LEU A  88       2.740 -10.165 -15.676  1.00  0.00           C  
ATOM    476  CD1 LEU A  88       1.849  -8.935 -15.532  1.00  0.00           C  
ATOM    477  CD2 LEU A  88       2.997 -10.820 -14.337  1.00  0.00           C  
ATOM    478  C   LEU A  88       3.931 -10.342 -18.349  1.00  0.00           C  
ATOM    479  O   LEU A  88       4.317  -9.196 -18.223  1.00  0.00           O  
ATOM    480  N   SER A  89       4.721 -11.375 -18.695  1.00  0.00           N  
ATOM    481  HN  SER A  89       4.323 -12.280 -18.788  1.00  0.00           H  
ATOM    482  CA  SER A  89       6.130 -11.118 -18.985  1.00  0.00           C  
ATOM    483  CB  SER A  89       6.921 -12.419 -19.128  1.00  0.00           C  
ATOM    484  OG  SER A  89       6.483 -13.173 -20.261  1.00  0.00           O  
ATOM    485  HG  SER A  89       5.540 -13.244 -20.194  1.00  0.00           H  
ATOM    486  C   SER A  89       6.343 -10.211 -20.178  1.00  0.00           C  
ATOM    487  O   SER A  89       7.198  -9.338 -20.152  1.00  0.00           O  
ATOM    488  N   LEU A  90       5.472 -10.412 -21.197  1.00  0.00           N  
ATOM    489  HN  LEU A  90       4.840 -11.187 -21.171  1.00  0.00           H  
ATOM    490  CA  LEU A  90       5.423  -9.449 -22.299  1.00  0.00           C  
ATOM    491  CB  LEU A  90       4.351  -9.782 -23.343  1.00  0.00           C  
ATOM    492  CG  LEU A  90       4.507 -11.106 -24.090  1.00  0.00           C  
ATOM    493  CD1 LEU A  90       3.305 -11.368 -24.999  1.00  0.00           C  
ATOM    494  CD2 LEU A  90       5.843 -11.234 -24.820  1.00  0.00           C  
ATOM    495  C   LEU A  90       5.158  -8.043 -21.810  1.00  0.00           C  
ATOM    496  O   LEU A  90       5.908  -7.127 -22.103  1.00  0.00           O  
ATOM    497  N   ALA A  91       4.071  -7.941 -21.013  1.00  0.00           N  
ATOM    498  HN  ALA A  91       3.526  -8.758 -20.820  1.00  0.00           H  
ATOM    499  CA  ALA A  91       3.668  -6.655 -20.440  1.00  0.00           C  
ATOM    500  CB  ALA A  91       2.513  -6.855 -19.457  1.00  0.00           C  
ATOM    501  C   ALA A  91       4.772  -5.899 -19.724  1.00  0.00           C  
ATOM    502  O   ALA A  91       4.990  -4.715 -19.955  1.00  0.00           O  
ATOM    503  N   ASP A  92       5.475  -6.652 -18.862  1.00  0.00           N  
ATOM    504  HN  ASP A  92       5.264  -7.624 -18.759  1.00  0.00           H  
ATOM    505  CA  ASP A  92       6.541  -6.048 -18.067  1.00  0.00           C  
ATOM    506  CB  ASP A  92       6.909  -6.932 -16.882  1.00  0.00           C  
ATOM    507  CG  ASP A  92       5.701  -7.266 -16.032  1.00  0.00           C  
ATOM    508  OD1 ASP A  92       4.902  -6.378 -15.725  1.00  0.00           O  
ATOM    509  OD2 ASP A  92       5.569  -8.433 -15.679  1.00  0.00           O1-
ATOM    510  C   ASP A  92       7.788  -5.692 -18.842  1.00  0.00           C  
ATOM    511  O   ASP A  92       8.443  -4.694 -18.553  1.00  0.00           O  
ATOM    512  N   VAL A  93       8.073  -6.515 -19.876  1.00  0.00           N  
ATOM    513  HN  VAL A  93       7.512  -7.326 -20.055  1.00  0.00           H  
ATOM    514  CA  VAL A  93       9.109  -6.089 -20.824  1.00  0.00           C  
ATOM    515  CB  VAL A  93       9.413  -7.162 -21.892  1.00  0.00           C  
ATOM    516  CG1 VAL A  93      10.435  -6.700 -22.938  1.00  0.00           C  
ATOM    517  CG2 VAL A  93       9.933  -8.444 -21.260  1.00  0.00           C  
ATOM    518  C   VAL A  93       8.750  -4.775 -21.499  1.00  0.00           C  
ATOM    519  O   VAL A  93       9.581  -3.894 -21.663  1.00  0.00           O  
ATOM    520  N   LEU A  94       7.456  -4.681 -21.856  1.00  0.00           N  
ATOM    521  HN  LEU A  94       6.816  -5.416 -21.630  1.00  0.00           H  
ATOM    522  CA  LEU A  94       6.999  -3.484 -22.556  1.00  0.00           C  
ATOM    523  CB  LEU A  94       5.615  -3.696 -23.179  1.00  0.00           C  
ATOM    524  CG  LEU A  94       5.537  -4.904 -24.121  1.00  0.00           C  
ATOM    525  CD1 LEU A  94       4.109  -5.148 -24.610  1.00  0.00           C  
ATOM    526  CD2 LEU A  94       6.548  -4.836 -25.267  1.00  0.00           C  
ATOM    527  C   LEU A  94       7.024  -2.211 -21.731  1.00  0.00           C  
ATOM    528  O   LEU A  94       7.327  -1.144 -22.251  1.00  0.00           O  
ATOM    529  N   VAL A  95       6.734  -2.361 -20.418  1.00  0.00           N  
ATOM    530  HN  VAL A  95       6.509  -3.261 -20.041  1.00  0.00           H  
ATOM    531  CA  VAL A  95       6.846  -1.165 -19.574  1.00  0.00           C  
ATOM    532  CB  VAL A  95       6.131  -1.295 -18.206  1.00  0.00           C  
ATOM    533  CG1 VAL A  95       4.744  -1.908 -18.331  1.00  0.00           C  
ATOM    534  CG2 VAL A  95       6.917  -2.063 -17.150  1.00  0.00           C  
ATOM    535  C   VAL A  95       8.277  -0.682 -19.379  1.00  0.00           C  
ATOM    536  O   VAL A  95       8.555   0.504 -19.273  1.00  0.00           O  
ATOM    537  N   THR A  96       9.180  -1.674 -19.348  1.00  0.00           N  
ATOM    538  HN  THR A  96       8.885  -2.621 -19.480  1.00  0.00           H  
ATOM    539  CA  THR A  96      10.573  -1.335 -19.084  1.00  0.00           C  
ATOM    540  CB  THR A  96      11.262  -2.527 -18.438  1.00  0.00           C  
ATOM    541  OG1 THR A  96      11.115  -3.690 -19.262  1.00  0.00           O  
ATOM    542  HG1 THR A  96      10.191  -3.900 -19.298  1.00  0.00           H  
ATOM    543  CG2 THR A  96      10.729  -2.796 -17.031  1.00  0.00           C  
ATOM    544  C   THR A  96      11.343  -0.853 -20.299  1.00  0.00           C  
ATOM    545  O   THR A  96      12.248  -0.037 -20.202  1.00  0.00           O  
ATOM    546  N   ALA A  97      10.921  -1.387 -21.458  1.00  0.00           N  
ATOM    547  HN  ALA A  97      10.164  -2.039 -21.459  1.00  0.00           H  
ATOM    548  CA  ALA A  97      11.550  -0.962 -22.705  1.00  0.00           C  
ATOM    549  CB  ALA A  97      11.375  -2.029 -23.788  1.00  0.00           C  
ATOM    550  C   ALA A  97      11.028   0.362 -23.233  1.00  0.00           C  
ATOM    551  O   ALA A  97      11.774   1.174 -23.765  1.00  0.00           O  
ATOM    552  N   ILE A  98       9.704   0.548 -23.059  1.00  0.00           N  
ATOM    553  HN  ILE A  98       9.145  -0.130 -22.580  1.00  0.00           H  
ATOM    554  CA  ILE A  98       9.123   1.797 -23.553  1.00  0.00           C  
ATOM    555  CB  ILE A  98       7.700   1.560 -24.092  1.00  0.00           C  
ATOM    556  CG2 ILE A  98       7.084   2.860 -24.633  1.00  0.00           C  
ATOM    557  CG1 ILE A  98       7.702   0.475 -25.176  1.00  0.00           C  
ATOM    558  CD1 ILE A  98       8.480   0.863 -26.438  1.00  0.00           C  
ATOM    559  C   ILE A  98       9.145   2.916 -22.526  1.00  0.00           C  
ATOM    560  O   ILE A  98       9.657   4.002 -22.773  1.00  0.00           O  
ATOM    561  N   CYS A  99       8.546   2.601 -21.360  1.00  0.00           N  
ATOM    562  HN  CYS A  99       8.223   1.672 -21.177  1.00  0.00           H  
ATOM    563  CA  CYS A  99       8.357   3.673 -20.385  1.00  0.00           C  
ATOM    564  CB  CYS A  99       7.259   3.307 -19.377  1.00  0.00           C  
ATOM    565  SG  CYS A  99       6.713   4.687 -18.338  1.00  0.00           S  
ATOM    566  C   CYS A  99       9.633   4.147 -19.711  1.00  0.00           C  
ATOM    567  O   CYS A  99       9.856   5.345 -19.602  1.00  0.00           O  
ATOM    568  N   LEU A 100      10.480   3.168 -19.305  1.00  0.00           N  
ATOM    569  HN  LEU A 100      10.242   2.203 -19.424  1.00  0.00           H  
ATOM    570  CA  LEU A 100      11.712   3.562 -18.603  1.00  0.00           C  
ATOM    571  CB  LEU A 100      12.586   2.366 -18.173  1.00  0.00           C  
ATOM    572  CG  LEU A 100      13.769   2.786 -17.287  1.00  0.00           C  
ATOM    573  CD1 LEU A 100      13.337   3.124 -15.866  1.00  0.00           C  
ATOM    574  CD2 LEU A 100      14.910   1.780 -17.291  1.00  0.00           C  
ATOM    575  C   LEU A 100      12.576   4.664 -19.214  1.00  0.00           C  
ATOM    576  O   LEU A 100      12.743   5.690 -18.570  1.00  0.00           O  
ATOM    577  N   PRO A 101      13.140   4.461 -20.444  1.00  0.00           N  
ATOM    578  CD  PRO A 101      12.900   3.396 -21.423  1.00  0.00           C  
ATOM    579  CA  PRO A 101      14.181   5.399 -20.892  1.00  0.00           C  
ATOM    580  CB  PRO A 101      14.715   4.736 -22.170  1.00  0.00           C  
ATOM    581  CG  PRO A 101      13.563   3.887 -22.702  1.00  0.00           C  
ATOM    582  C   PRO A 101      13.726   6.842 -21.078  1.00  0.00           C  
ATOM    583  O   PRO A 101      14.434   7.782 -20.739  1.00  0.00           O  
ATOM    584  N   ALA A 102      12.499   6.976 -21.622  1.00  0.00           N  
ATOM    585  HN  ALA A 102      11.936   6.171 -21.808  1.00  0.00           H  
ATOM    586  CA  ALA A 102      11.994   8.326 -21.862  1.00  0.00           C  
ATOM    587  CB  ALA A 102      10.875   8.304 -22.901  1.00  0.00           C  
ATOM    588  C   ALA A 102      11.522   9.045 -20.611  1.00  0.00           C  
ATOM    589  O   ALA A 102      11.679  10.253 -20.473  1.00  0.00           O  
ATOM    590  N   SER A 103      10.986   8.229 -19.680  1.00  0.00           N  
ATOM    591  HN  SER A 103      10.851   7.253 -19.861  1.00  0.00           H  
ATOM    592  CA  SER A 103      10.694   8.764 -18.351  1.00  0.00           C  
ATOM    593  CB  SER A 103       9.808   7.796 -17.574  1.00  0.00           C  
ATOM    594  OG  SER A 103       8.570   7.623 -18.267  1.00  0.00           O  
ATOM    595  HG  SER A 103       7.963   8.236 -17.870  1.00  0.00           H  
ATOM    596  C   SER A 103      11.924   9.128 -17.533  1.00  0.00           C  
ATOM    597  O   SER A 103      11.892  10.027 -16.705  1.00  0.00           O  
ATOM    598  N   LEU A 104      13.033   8.417 -17.831  1.00  0.00           N  
ATOM    599  HN  LEU A 104      12.999   7.696 -18.522  1.00  0.00           H  
ATOM    600  CA  LEU A 104      14.295   8.790 -17.186  1.00  0.00           C  
ATOM    601  CB  LEU A 104      15.417   7.782 -17.448  1.00  0.00           C  
ATOM    602  CG  LEU A 104      15.178   6.422 -16.807  1.00  0.00           C  
ATOM    603  CD1 LEU A 104      16.446   5.568 -16.800  1.00  0.00           C  
ATOM    604  CD2 LEU A 104      14.566   6.571 -15.420  1.00  0.00           C  
ATOM    605  C   LEU A 104      14.795  10.163 -17.563  1.00  0.00           C  
ATOM    606  O   LEU A 104      15.270  10.929 -16.737  1.00  0.00           O  
ATOM    607  N   LEU A 105      14.643  10.439 -18.869  1.00  0.00           N  
ATOM    608  HN  LEU A 105      14.228   9.769 -19.484  1.00  0.00           H  
ATOM    609  CA  LEU A 105      15.075  11.746 -19.346  1.00  0.00           C  
ATOM    610  CB  LEU A 105      15.216  11.712 -20.871  1.00  0.00           C  
ATOM    611  CG  LEU A 105      16.186  12.739 -21.476  1.00  0.00           C  
ATOM    612  CD1 LEU A 105      16.575  12.324 -22.893  1.00  0.00           C  
ATOM    613  CD2 LEU A 105      15.679  14.185 -21.463  1.00  0.00           C  
ATOM    614  C   LEU A 105      14.184  12.881 -18.878  1.00  0.00           C  
ATOM    615  O   LEU A 105      14.641  13.823 -18.248  1.00  0.00           O  
ATOM    616  N   VAL A 106      12.891  12.760 -19.223  1.00  0.00           N  
ATOM    617  HN  VAL A 106      12.544  11.935 -19.671  1.00  0.00           H  
ATOM    618  CA  VAL A 106      12.034  13.907 -18.920  1.00  0.00           C  
ATOM    619  CB  VAL A 106      10.822  13.946 -19.855  1.00  0.00           C  
ATOM    620  CG1 VAL A 106       9.876  15.110 -19.527  1.00  0.00           C  
ATOM    621  CG2 VAL A 106      11.311  14.022 -21.300  1.00  0.00           C  
ATOM    622  C   VAL A 106      11.619  14.039 -17.468  1.00  0.00           C  
ATOM    623  O   VAL A 106      11.842  15.060 -16.827  1.00  0.00           O  
ATOM    624  N   ASP A 107      10.996  12.956 -16.978  1.00  0.00           N  
ATOM    625  HN  ASP A 107      10.902  12.125 -17.528  1.00  0.00           H  
ATOM    626  CA  ASP A 107      10.392  13.047 -15.645  1.00  0.00           C  
ATOM    627  CB  ASP A 107       9.598  11.788 -15.339  1.00  0.00           C  
ATOM    628  CG  ASP A 107       8.468  11.577 -16.316  1.00  0.00           C  
ATOM    629  OD1 ASP A 107       7.886  12.561 -16.770  1.00  0.00           O  
ATOM    630  OD2 ASP A 107       8.179  10.423 -16.617  1.00  0.00           O1-
ATOM    631  C   ASP A 107      11.370  13.268 -14.521  1.00  0.00           C  
ATOM    632  O   ASP A 107      11.130  14.004 -13.566  1.00  0.00           O  
ATOM    633  N   ILE A 108      12.502  12.578 -14.699  1.00  0.00           N  
ATOM    634  HN  ILE A 108      12.623  12.006 -15.514  1.00  0.00           H  
ATOM    635  CA  ILE A 108      13.567  12.738 -13.723  1.00  0.00           C  
ATOM    636  CB  ILE A 108      14.470  11.499 -13.728  1.00  0.00           C  
ATOM    637  CG2 ILE A 108      15.386  11.534 -12.509  1.00  0.00           C  
ATOM    638  CG1 ILE A 108      13.677  10.186 -13.791  1.00  0.00           C  
ATOM    639  CD1 ILE A 108      12.741   9.944 -12.610  1.00  0.00           C  
ATOM    640  C   ILE A 108      14.376  14.010 -13.944  1.00  0.00           C  
ATOM    641  O   ILE A 108      14.790  14.682 -13.009  1.00  0.00           O  
ATOM    642  N   THR A 109      14.573  14.310 -15.244  1.00  0.00           N  
ATOM    643  HN  THR A 109      14.220  13.739 -15.985  1.00  0.00           H  
ATOM    644  CA  THR A 109      15.429  15.459 -15.526  1.00  0.00           C  
ATOM    645  CB  THR A 109      16.688  15.004 -16.285  1.00  0.00           C  
ATOM    646  OG1 THR A 109      17.102  13.707 -15.845  1.00  0.00           O  
ATOM    647  HG1 THR A 109      17.490  13.820 -14.985  1.00  0.00           H  
ATOM    648  CG2 THR A 109      17.841  16.001 -16.144  1.00  0.00           C  
ATOM    649  C   THR A 109      14.736  16.655 -16.179  1.00  0.00           C  
ATOM    650  O   THR A 109      14.232  17.535 -15.489  1.00  0.00           O  
ATOM    651  N   GLU A 110      14.767  16.686 -17.528  1.00  0.00           N  
ATOM    652  HN  GLU A 110      15.031  15.878 -18.057  1.00  0.00           H  
ATOM    653  CA  GLU A 110      14.424  17.944 -18.191  1.00  0.00           C  
ATOM    654  CB  GLU A 110      15.540  18.360 -19.150  1.00  0.00           C  
ATOM    655  CG  GLU A 110      16.759  18.954 -18.441  1.00  0.00           C  
ATOM    656  CD  GLU A 110      17.681  19.613 -19.460  1.00  0.00           C  
ATOM    657  OE1 GLU A 110      17.981  19.008 -20.490  1.00  0.00           O  
ATOM    658  OE2 GLU A 110      18.093  20.746 -19.224  1.00  0.00           O1-
ATOM    659  C   GLU A 110      13.077  17.997 -18.886  1.00  0.00           C  
ATOM    660  O   GLU A 110      12.249  17.108 -18.756  1.00  0.00           O  
ATOM    661  N   SER A 111      12.905  19.109 -19.635  1.00  0.00           N  
ATOM    662  HN  SER A 111      13.622  19.802 -19.661  1.00  0.00           H  
ATOM    663  CA  SER A 111      11.687  19.349 -20.408  1.00  0.00           C  
ATOM    664  CB  SER A 111      11.743  20.759 -21.009  1.00  0.00           C  
ATOM    665  OG  SER A 111      12.778  20.835 -21.997  1.00  0.00           O  
ATOM    666  HG  SER A 111      13.550  21.176 -21.566  1.00  0.00           H  
ATOM    667  C   SER A 111      11.391  18.317 -21.487  1.00  0.00           C  
ATOM    668  O   SER A 111      12.123  17.358 -21.701  1.00  0.00           O  
ATOM    669  N   TRP A 112      10.259  18.578 -22.165  1.00  0.00           N  
ATOM    670  HN  TRP A 112       9.731  19.404 -21.971  1.00  0.00           H  
ATOM    671  CA  TRP A 112       9.820  17.663 -23.210  1.00  0.00           C  
ATOM    672  CB  TRP A 112       8.304  17.776 -23.381  1.00  0.00           C  
ATOM    673  CG  TRP A 112       7.793  16.530 -24.052  1.00  0.00           C  
ATOM    674  CD2 TRP A 112       7.665  15.216 -23.469  1.00  0.00           C  
ATOM    675  CE2 TRP A 112       7.219  14.338 -24.509  1.00  0.00           C  
ATOM    676  CE3 TRP A 112       7.922  14.715 -22.187  1.00  0.00           C  
ATOM    677  CD1 TRP A 112       7.382  16.388 -25.380  1.00  0.00           C  
ATOM    678  NE1 TRP A 112       7.041  15.097 -25.648  1.00  0.00           N  
ATOM    679  HE1 TRP A 112       6.736  14.746 -26.511  1.00  0.00           H  
ATOM    680  CZ2 TRP A 112       7.013  12.968 -24.222  1.00  0.00           C  
ATOM    681  CZ3 TRP A 112       7.715  13.349 -21.913  1.00  0.00           C  
ATOM    682  CH2 TRP A 112       7.276  12.478 -22.933  1.00  0.00           C  
ATOM    683  C   TRP A 112      10.549  17.809 -24.534  1.00  0.00           C  
ATOM    684  O   TRP A 112      10.159  18.564 -25.420  1.00  0.00           O  
ATOM    685  N   LEU A 113      11.624  17.005 -24.624  1.00  0.00           N  
ATOM    686  HN  LEU A 113      11.895  16.470 -23.822  1.00  0.00           H  
ATOM    687  CA  LEU A 113      12.393  16.926 -25.868  1.00  0.00           C  
ATOM    688  CB  LEU A 113      13.728  16.223 -25.553  1.00  0.00           C  
ATOM    689  CG  LEU A 113      14.819  16.152 -26.640  1.00  0.00           C  
ATOM    690  CD1 LEU A 113      14.626  15.003 -27.637  1.00  0.00           C  
ATOM    691  CD2 LEU A 113      15.059  17.503 -27.318  1.00  0.00           C  
ATOM    692  C   LEU A 113      11.633  16.258 -27.009  1.00  0.00           C  
ATOM    693  O   LEU A 113      11.731  16.634 -28.171  1.00  0.00           O  
ATOM    694  N   PHE A 114      10.876  15.225 -26.593  1.00  0.00           N  
ATOM    695  HN  PHE A 114      10.800  15.048 -25.612  1.00  0.00           H  
ATOM    696  CA  PHE A 114      10.309  14.266 -27.542  1.00  0.00           C  
ATOM    697  CB  PHE A 114       9.697  13.097 -26.767  1.00  0.00           C  
ATOM    698  CG  PHE A 114      10.767  12.329 -26.027  1.00  0.00           C  
ATOM    699  CD1 PHE A 114      11.583  11.423 -26.738  1.00  0.00           C  
ATOM    700  CD2 PHE A 114      10.934  12.529 -24.640  1.00  0.00           C  
ATOM    701  CE1 PHE A 114      12.590  10.714 -26.056  1.00  0.00           C  
ATOM    702  CE2 PHE A 114      11.942  11.821 -23.957  1.00  0.00           C  
ATOM    703  CZ  PHE A 114      12.763  10.926 -24.672  1.00  0.00           C  
ATOM    704  C   PHE A 114       9.352  14.774 -28.613  1.00  0.00           C  
ATOM    705  O   PHE A 114       9.294  14.232 -29.710  1.00  0.00           O  
ATOM    706  N   GLY A 115       8.612  15.838 -28.264  1.00  0.00           N  
ATOM    707  HN  GLY A 115       8.729  16.234 -27.355  1.00  0.00           H  
ATOM    708  CA  GLY A 115       7.664  16.381 -29.237  1.00  0.00           C  
ATOM    709  C   GLY A 115       6.217  15.971 -29.023  1.00  0.00           C  
ATOM    710  O   GLY A 115       5.888  15.117 -28.209  1.00  0.00           O  
ATOM    711  N   HIS A 116       5.362  16.641 -29.824  1.00  0.00           N  
ATOM    712  HN  HIS A 116       5.746  17.283 -30.487  1.00  0.00           H  
ATOM    713  CA  HIS A 116       3.906  16.463 -29.743  1.00  0.00           C  
ATOM    714  CB  HIS A 116       3.254  17.331 -30.830  1.00  0.00           C  
ATOM    715  CG  HIS A 116       1.739  17.330 -30.791  1.00  0.00           C  
ATOM    716  ND1 HIS A 116       0.977  16.461 -31.482  1.00  0.00           N  
ATOM    717  HD1 HIS A 116       1.293  15.725 -32.046  1.00  0.00           H  
ATOM    718  CD2 HIS A 116       0.901  18.227 -30.120  1.00  0.00           C  
ATOM    719  NE2 HIS A 116      -0.378  17.890 -30.424  1.00  0.00           N  
ATOM    720  CE1 HIS A 116      -0.331  16.806 -31.265  1.00  0.00           C  
ATOM    721  C   HIS A 116       3.464  15.012 -29.836  1.00  0.00           C  
ATOM    722  O   HIS A 116       2.904  14.446 -28.906  1.00  0.00           O  
ATOM    723  N   ALA A 117       3.778  14.434 -31.015  1.00  0.00           N  
ATOM    724  HN  ALA A 117       4.271  14.954 -31.712  1.00  0.00           H  
ATOM    725  CA  ALA A 117       3.392  13.047 -31.270  1.00  0.00           C  
ATOM    726  CB  ALA A 117       3.844  12.606 -32.663  1.00  0.00           C  
ATOM    727  C   ALA A 117       3.935  12.064 -30.257  1.00  0.00           C  
ATOM    728  O   ALA A 117       3.240  11.166 -29.802  1.00  0.00           O  
ATOM    729  N   LEU A 118       5.212  12.303 -29.903  1.00  0.00           N  
ATOM    730  HN  LEU A 118       5.705  13.104 -30.243  1.00  0.00           H  
ATOM    731  CA  LEU A 118       5.843  11.381 -28.964  1.00  0.00           C  
ATOM    732  CB  LEU A 118       7.365  11.522 -28.951  1.00  0.00           C  
ATOM    733  CG  LEU A 118       8.115  10.929 -30.152  1.00  0.00           C  
ATOM    734  CD1 LEU A 118       7.975  11.752 -31.434  1.00  0.00           C  
ATOM    735  CD2 LEU A 118       9.590  10.706 -29.818  1.00  0.00           C  
ATOM    736  C   LEU A 118       5.298  11.450 -27.555  1.00  0.00           C  
ATOM    737  O   LEU A 118       5.400  10.484 -26.810  1.00  0.00           O  
ATOM    738  N   CYS A 119       4.674  12.602 -27.228  1.00  0.00           N  
ATOM    739  HN  CYS A 119       4.620  13.381 -27.854  1.00  0.00           H  
ATOM    740  CA  CYS A 119       3.988  12.592 -25.942  1.00  0.00           C  
ATOM    741  CB  CYS A 119       3.801  13.959 -25.314  1.00  0.00           C  
ATOM    742  SG  CYS A 119       3.514  13.641 -23.559  1.00  0.00           S  
ATOM    743  C   CYS A 119       2.662  11.875 -25.886  1.00  0.00           C  
ATOM    744  O   CYS A 119       2.399  11.155 -24.942  1.00  0.00           O  
ATOM    745  N   LYS A 120       1.824  12.056 -26.921  1.00  0.00           N  
ATOM    746  HN  LYS A 120       2.061  12.660 -27.681  1.00  0.00           H  
ATOM    747  CA  LYS A 120       0.593  11.250 -26.877  1.00  0.00           C  
ATOM    748  CB  LYS A 120      -0.387  11.581 -28.004  1.00  0.00           C  
ATOM    749  CG  LYS A 120      -1.018  12.965 -27.888  1.00  0.00           C  
ATOM    750  CD  LYS A 120      -0.146  14.073 -28.464  1.00  0.00           C  
ATOM    751  CE  LYS A 120      -0.630  15.472 -28.124  1.00  0.00           C  
ATOM    752  NZ  LYS A 120      -2.022  15.658 -28.549  1.00  0.00           N1+
ATOM    753  HZ1 LYS A 120      -2.660  15.267 -27.821  1.00  0.00           H  
ATOM    754  HZ2 LYS A 120      -2.150  15.198 -29.473  1.00  0.00           H  
ATOM    755  HZ3 LYS A 120      -2.209  16.673 -28.663  1.00  0.00           H  
ATOM    756  C   LYS A 120       0.869   9.757 -26.889  1.00  0.00           C  
ATOM    757  O   LYS A 120       0.178   8.956 -26.272  1.00  0.00           O  
ATOM    758  N   VAL A 121       1.972   9.456 -27.601  1.00  0.00           N  
ATOM    759  HN  VAL A 121       2.466  10.189 -28.069  1.00  0.00           H  
ATOM    760  CA  VAL A 121       2.479   8.095 -27.676  1.00  0.00           C  
ATOM    761  CB  VAL A 121       3.464   7.990 -28.851  1.00  0.00           C  
ATOM    762  CG1 VAL A 121       4.329   6.728 -28.868  1.00  0.00           C  
ATOM    763  CG2 VAL A 121       2.660   8.096 -30.148  1.00  0.00           C  
ATOM    764  C   VAL A 121       2.995   7.485 -26.382  1.00  0.00           C  
ATOM    765  O   VAL A 121       2.576   6.384 -26.053  1.00  0.00           O  
ATOM    766  N   ILE A 122       3.891   8.194 -25.650  1.00  0.00           N  
ATOM    767  HN  ILE A 122       4.168   9.124 -25.894  1.00  0.00           H  
ATOM    768  CA  ILE A 122       4.353   7.487 -24.446  1.00  0.00           C  
ATOM    769  CB  ILE A 122       5.798   7.818 -23.962  1.00  0.00           C  
ATOM    770  CG2 ILE A 122       6.167   9.304 -24.064  1.00  0.00           C  
ATOM    771  CG1 ILE A 122       6.076   7.262 -22.554  1.00  0.00           C  
ATOM    772  CD1 ILE A 122       7.450   7.588 -21.973  1.00  0.00           C  
ATOM    773  C   ILE A 122       3.302   7.249 -23.357  1.00  0.00           C  
ATOM    774  O   ILE A 122       3.000   6.090 -23.116  1.00  0.00           O  
ATOM    775  N   PRO A 123       2.681   8.305 -22.758  1.00  0.00           N  
ATOM    776  CD  PRO A 123       3.150   9.675 -22.580  1.00  0.00           C  
ATOM    777  CA  PRO A 123       1.359   8.155 -22.140  1.00  0.00           C  
ATOM    778  CB  PRO A 123       0.825   9.583 -22.216  1.00  0.00           C  
ATOM    779  CG  PRO A 123       2.051  10.382 -21.803  1.00  0.00           C  
ATOM    780  C   PRO A 123       0.395   7.075 -22.614  1.00  0.00           C  
ATOM    781  O   PRO A 123      -0.116   6.329 -21.788  1.00  0.00           O  
ATOM    782  N   TYR A 124       0.156   6.998 -23.945  1.00  0.00           N  
ATOM    783  HN  TYR A 124       0.594   7.593 -24.620  1.00  0.00           H  
ATOM    784  CA  TYR A 124      -0.767   5.926 -24.325  1.00  0.00           C  
ATOM    785  CB  TYR A 124      -1.489   6.183 -25.673  1.00  0.00           C  
ATOM    786  CG  TYR A 124      -0.940   5.413 -26.863  1.00  0.00           C  
ATOM    787  CD1 TYR A 124      -1.172   4.024 -26.964  1.00  0.00           C  
ATOM    788  CE1 TYR A 124      -0.643   3.307 -28.046  1.00  0.00           C  
ATOM    789  CD2 TYR A 124      -0.219   6.106 -27.853  1.00  0.00           C  
ATOM    790  CE2 TYR A 124       0.302   5.395 -28.947  1.00  0.00           C  
ATOM    791  CZ  TYR A 124       0.099   4.003 -29.018  1.00  0.00           C  
ATOM    792  OH  TYR A 124       0.657   3.295 -30.062  1.00  0.00           O  
ATOM    793  HH  TYR A 124       0.584   2.366 -29.888  1.00  0.00           H  
ATOM    794  C   TYR A 124      -0.211   4.519 -24.172  1.00  0.00           C  
ATOM    795  O   TYR A 124      -0.890   3.641 -23.662  1.00  0.00           O  
ATOM    796  N   LEU A 125       1.059   4.350 -24.614  1.00  0.00           N  
ATOM    797  HN  LEU A 125       1.553   5.136 -24.985  1.00  0.00           H  
ATOM    798  CA  LEU A 125       1.720   3.040 -24.500  1.00  0.00           C  
ATOM    799  CB  LEU A 125       3.153   3.067 -25.037  1.00  0.00           C  
ATOM    800  CG  LEU A 125       3.366   2.471 -26.432  1.00  0.00           C  
ATOM    801  CD1 LEU A 125       2.545   1.205 -26.683  1.00  0.00           C  
ATOM    802  CD2 LEU A 125       3.167   3.505 -27.528  1.00  0.00           C  
ATOM    803  C   LEU A 125       1.812   2.555 -23.074  1.00  0.00           C  
ATOM    804  O   LEU A 125       1.685   1.386 -22.735  1.00  0.00           O  
ATOM    805  N   GLN A 126       2.025   3.574 -22.242  1.00  0.00           N  
ATOM    806  HN  GLN A 126       2.044   4.508 -22.595  1.00  0.00           H  
ATOM    807  CA  GLN A 126       2.084   3.374 -20.813  1.00  0.00           C  
ATOM    808  CB  GLN A 126       2.563   4.724 -20.273  1.00  0.00           C  
ATOM    809  CG  GLN A 126       2.734   4.870 -18.773  1.00  0.00           C  
ATOM    810  CD  GLN A 126       1.395   4.718 -18.097  1.00  0.00           C  
ATOM    811  OE1 GLN A 126       1.228   3.889 -17.219  1.00  0.00           O  
ATOM    812  NE2 GLN A 126       0.420   5.497 -18.594  1.00  0.00           N  
ATOM    813 1HE2 GLN A 126       0.590   6.177 -19.305  1.00  0.00           H  
ATOM    814 2HE2 GLN A 126      -0.517   5.388 -18.260  1.00  0.00           H  
ATOM    815  C   GLN A 126       0.752   2.866 -20.268  1.00  0.00           C  
ATOM    816  O   GLN A 126       0.701   1.911 -19.504  1.00  0.00           O  
ATOM    817  N   ALA A 127      -0.329   3.537 -20.724  1.00  0.00           N  
ATOM    818  HN  ALA A 127      -0.211   4.301 -21.360  1.00  0.00           H  
ATOM    819  CA  ALA A 127      -1.670   3.127 -20.304  1.00  0.00           C  
ATOM    820  CB  ALA A 127      -2.719   4.167 -20.712  1.00  0.00           C  
ATOM    821  C   ALA A 127      -2.104   1.757 -20.803  1.00  0.00           C  
ATOM    822  O   ALA A 127      -2.849   1.059 -20.127  1.00  0.00           O  
ATOM    823  N   VAL A 128      -1.570   1.373 -21.991  1.00  0.00           N  
ATOM    824  HN  VAL A 128      -0.980   1.994 -22.505  1.00  0.00           H  
ATOM    825  CA  VAL A 128      -1.802  -0.012 -22.424  1.00  0.00           C  
ATOM    826  CB  VAL A 128      -1.463  -0.314 -23.915  1.00  0.00           C  
ATOM    827  CG1 VAL A 128      -1.767   0.873 -24.800  1.00  0.00           C  
ATOM    828  CG2 VAL A 128      -0.043  -0.795 -24.238  1.00  0.00           C  
ATOM    829  C   VAL A 128      -1.120  -1.024 -21.532  1.00  0.00           C  
ATOM    830  O   VAL A 128      -1.639  -2.098 -21.274  1.00  0.00           O  
ATOM    831  N   SER A 129       0.083  -0.617 -21.084  1.00  0.00           N  
ATOM    832  HN  SER A 129       0.404   0.317 -21.250  1.00  0.00           H  
ATOM    833  CA  SER A 129       0.947  -1.593 -20.437  1.00  0.00           C  
ATOM    834  CB  SER A 129       2.402  -1.264 -20.745  1.00  0.00           C  
ATOM    835  OG  SER A 129       2.613  -1.283 -22.158  1.00  0.00           O  
ATOM    836  HG  SER A 129       2.338  -0.433 -22.477  1.00  0.00           H  
ATOM    837  C   SER A 129       0.695  -1.784 -18.957  1.00  0.00           C  
ATOM    838  O   SER A 129       0.970  -2.831 -18.382  1.00  0.00           O  
ATOM    839  N   VAL A 130       0.111  -0.726 -18.369  1.00  0.00           N  
ATOM    840  HN  VAL A 130      -0.102   0.108 -18.880  1.00  0.00           H  
ATOM    841  CA  VAL A 130      -0.312  -0.878 -16.983  1.00  0.00           C  
ATOM    842  CB  VAL A 130      -0.214   0.471 -16.258  1.00  0.00           C  
ATOM    843  CG1 VAL A 130      -0.593   0.392 -14.783  1.00  0.00           C  
ATOM    844  CG2 VAL A 130       1.225   0.973 -16.363  1.00  0.00           C  
ATOM    845  C   VAL A 130      -1.673  -1.547 -16.873  1.00  0.00           C  
ATOM    846  O   VAL A 130      -1.927  -2.326 -15.965  1.00  0.00           O  
ATOM    847  N   SER A 131      -2.514  -1.271 -17.892  1.00  0.00           N  
ATOM    848  HN  SER A 131      -2.287  -0.600 -18.598  1.00  0.00           H  
ATOM    849  CA  SER A 131      -3.746  -2.053 -17.966  1.00  0.00           C  
ATOM    850  CB  SER A 131      -4.773  -1.376 -18.871  1.00  0.00           C  
ATOM    851  OG  SER A 131      -6.016  -2.089 -18.830  1.00  0.00           O  
ATOM    852  HG  SER A 131      -5.873  -2.920 -19.269  1.00  0.00           H  
ATOM    853  C   SER A 131      -3.563  -3.522 -18.319  1.00  0.00           C  
ATOM    854  O   SER A 131      -4.272  -4.369 -17.793  1.00  0.00           O  
ATOM    855  N   VAL A 132      -2.569  -3.816 -19.188  1.00  0.00           N  
ATOM    856  HN  VAL A 132      -1.986  -3.106 -19.580  1.00  0.00           H  
ATOM    857  CA  VAL A 132      -2.323  -5.246 -19.399  1.00  0.00           C  
ATOM    858  CB  VAL A 132      -1.483  -5.603 -20.639  1.00  0.00           C  
ATOM    859  CG1 VAL A 132      -2.278  -5.439 -21.921  1.00  0.00           C  
ATOM    860  CG2 VAL A 132      -0.146  -4.881 -20.725  1.00  0.00           C  
ATOM    861  C   VAL A 132      -1.749  -5.945 -18.192  1.00  0.00           C  
ATOM    862  O   VAL A 132      -2.108  -7.076 -17.914  1.00  0.00           O  
ATOM    863  N   ALA A 133      -0.876  -5.215 -17.468  1.00  0.00           N  
ATOM    864  HN  ALA A 133      -0.630  -4.286 -17.745  1.00  0.00           H  
ATOM    865  CA  ALA A 133      -0.289  -5.823 -16.277  1.00  0.00           C  
ATOM    866  CB  ALA A 133       0.826  -4.947 -15.703  1.00  0.00           C  
ATOM    867  C   ALA A 133      -1.291  -6.127 -15.182  1.00  0.00           C  
ATOM    868  O   ALA A 133      -1.250  -7.180 -14.563  1.00  0.00           O  
ATOM    869  N   VAL A 134      -2.213  -5.165 -14.985  1.00  0.00           N  
ATOM    870  HN  VAL A 134      -2.237  -4.353 -15.570  1.00  0.00           H  
ATOM    871  CA  VAL A 134      -3.189  -5.366 -13.914  1.00  0.00           C  
ATOM    872  CB  VAL A 134      -3.755  -4.028 -13.428  1.00  0.00           C  
ATOM    873  CG1 VAL A 134      -2.614  -3.144 -12.927  1.00  0.00           C  
ATOM    874  CG2 VAL A 134      -4.610  -3.313 -14.480  1.00  0.00           C  
ATOM    875  C   VAL A 134      -4.298  -6.351 -14.232  1.00  0.00           C  
ATOM    876  O   VAL A 134      -4.770  -7.085 -13.372  1.00  0.00           O  
ATOM    877  N   LEU A 135      -4.670  -6.357 -15.529  1.00  0.00           N  
ATOM    878  HN  LEU A 135      -4.252  -5.733 -16.190  1.00  0.00           H  
ATOM    879  CA  LEU A 135      -5.668  -7.340 -15.937  1.00  0.00           C  
ATOM    880  CB  LEU A 135      -6.300  -6.998 -17.283  1.00  0.00           C  
ATOM    881  CG  LEU A 135      -7.035  -5.659 -17.325  1.00  0.00           C  
ATOM    882  CD1 LEU A 135      -7.496  -5.333 -18.745  1.00  0.00           C  
ATOM    883  CD2 LEU A 135      -8.173  -5.580 -16.306  1.00  0.00           C  
ATOM    884  C   LEU A 135      -5.114  -8.741 -15.971  1.00  0.00           C  
ATOM    885  O   LEU A 135      -5.771  -9.677 -15.542  1.00  0.00           O  
ATOM    886  N   THR A 136      -3.859  -8.851 -16.452  1.00  0.00           N  
ATOM    887  HN  THR A 136      -3.356  -8.040 -16.748  1.00  0.00           H  
ATOM    888  CA  THR A 136      -3.244 -10.178 -16.422  1.00  0.00           C  
ATOM    889  CB  THR A 136      -1.903 -10.255 -17.156  1.00  0.00           C  
ATOM    890  OG1 THR A 136      -1.000  -9.276 -16.644  1.00  0.00           O  
ATOM    891  HG1 THR A 136      -1.380  -8.427 -16.820  1.00  0.00           H  
ATOM    892  CG2 THR A 136      -2.047 -10.139 -18.673  1.00  0.00           C  
ATOM    893  C   THR A 136      -3.086 -10.725 -15.024  1.00  0.00           C  
ATOM    894  O   THR A 136      -3.459 -11.858 -14.774  1.00  0.00           O  
ATOM    895  N   LEU A 137      -2.578  -9.857 -14.121  1.00  0.00           N  
ATOM    896  HN  LEU A 137      -2.265  -8.955 -14.419  1.00  0.00           H  
ATOM    897  CA  LEU A 137      -2.462 -10.252 -12.715  1.00  0.00           C  
ATOM    898  CB  LEU A 137      -1.811  -9.140 -11.891  1.00  0.00           C  
ATOM    899  CG  LEU A 137      -0.304  -9.036 -12.132  1.00  0.00           C  
ATOM    900  CD1 LEU A 137       0.303  -7.796 -11.476  1.00  0.00           C  
ATOM    901  CD2 LEU A 137       0.424 -10.310 -11.704  1.00  0.00           C  
ATOM    902  C   LEU A 137      -3.748 -10.720 -12.055  1.00  0.00           C  
ATOM    903  O   LEU A 137      -3.751 -11.682 -11.296  1.00  0.00           O  
ATOM    904  N   SER A 138      -4.847 -10.022 -12.410  1.00  0.00           N  
ATOM    905  HN  SER A 138      -4.772  -9.248 -13.040  1.00  0.00           H  
ATOM    906  CA  SER A 138      -6.142 -10.491 -11.913  1.00  0.00           C  
ATOM    907  CB  SER A 138      -7.223  -9.414 -12.061  1.00  0.00           C  
ATOM    908  OG  SER A 138      -7.497  -9.166 -13.443  1.00  0.00           O  
ATOM    909  HG  SER A 138      -6.667  -8.971 -13.859  1.00  0.00           H  
ATOM    910  C   SER A 138      -6.595 -11.811 -12.515  1.00  0.00           C  
ATOM    911  O   SER A 138      -7.082 -12.689 -11.823  1.00  0.00           O  
ATOM    912  N   PHE A 139      -6.374 -11.936 -13.833  1.00  0.00           N  
ATOM    913  HN  PHE A 139      -5.955 -11.182 -14.336  1.00  0.00           H  
ATOM    914  CA  PHE A 139      -6.691 -13.198 -14.501  1.00  0.00           C  
ATOM    915  CB  PHE A 139      -6.712 -12.994 -16.017  1.00  0.00           C  
ATOM    916  CG  PHE A 139      -7.996 -12.353 -16.503  1.00  0.00           C  
ATOM    917  CD1 PHE A 139      -8.126 -10.947 -16.524  1.00  0.00           C  
ATOM    918  CD2 PHE A 139      -9.042 -13.182 -16.966  1.00  0.00           C  
ATOM    919  CE1 PHE A 139      -9.292 -10.358 -17.048  1.00  0.00           C  
ATOM    920  CE2 PHE A 139     -10.211 -12.597 -17.492  1.00  0.00           C  
ATOM    921  CZ  PHE A 139     -10.316 -11.191 -17.544  1.00  0.00           C  
ATOM    922  C   PHE A 139      -5.809 -14.386 -14.109  1.00  0.00           C  
ATOM    923  O   PHE A 139      -6.226 -15.532 -14.215  1.00  0.00           O  
ATOM    924  N   ILE A 140      -4.595 -14.064 -13.593  1.00  0.00           N  
ATOM    925  HN  ILE A 140      -4.323 -13.104 -13.550  1.00  0.00           H  
ATOM    926  CA  ILE A 140      -3.774 -15.087 -12.925  1.00  0.00           C  
ATOM    927  CB  ILE A 140      -2.395 -14.548 -12.485  1.00  0.00           C  
ATOM    928  CG2 ILE A 140      -1.562 -15.639 -11.791  1.00  0.00           C  
ATOM    929  CG1 ILE A 140      -1.571 -13.894 -13.591  1.00  0.00           C  
ATOM    930  CD1 ILE A 140      -0.780 -14.870 -14.452  1.00  0.00           C  
ATOM    931  C   ILE A 140      -4.491 -15.573 -11.683  1.00  0.00           C  
ATOM    932  O   ILE A 140      -4.705 -16.761 -11.472  1.00  0.00           O  
ATOM    933  N   ALA A 141      -4.871 -14.555 -10.880  1.00  0.00           N  
ATOM    934  HN  ALA A 141      -4.652 -13.617 -11.155  1.00  0.00           H  
ATOM    935  CA  ALA A 141      -5.587 -14.790  -9.628  1.00  0.00           C  
ATOM    936  CB  ALA A 141      -6.045 -13.468  -9.012  1.00  0.00           C  
ATOM    937  C   ALA A 141      -6.809 -15.665  -9.772  1.00  0.00           C  
ATOM    938  O   ALA A 141      -7.064 -16.534  -8.953  1.00  0.00           O  
ATOM    939  N   LEU A 142      -7.536 -15.388 -10.871  1.00  0.00           N  
ATOM    940  HN  LEU A 142      -7.221 -14.687 -11.510  1.00  0.00           H  
ATOM    941  CA  LEU A 142      -8.779 -16.109 -11.123  1.00  0.00           C  
ATOM    942  CB  LEU A 142      -9.680 -15.384 -12.123  1.00  0.00           C  
ATOM    943  CG  LEU A 142     -10.664 -14.405 -11.476  1.00  0.00           C  
ATOM    944  CD1 LEU A 142     -11.571 -15.078 -10.443  1.00  0.00           C  
ATOM    945  CD2 LEU A 142      -9.957 -13.199 -10.880  1.00  0.00           C  
ATOM    946  C   LEU A 142      -8.593 -17.524 -11.575  1.00  0.00           C  
ATOM    947  O   LEU A 142      -9.202 -18.428 -11.015  1.00  0.00           O  
ATOM    948  N   ASP A 143      -7.729 -17.702 -12.589  1.00  0.00           N  
ATOM    949  HN  ASP A 143      -7.228 -16.928 -12.984  1.00  0.00           H  
ATOM    950  CA  ASP A 143      -7.493 -19.051 -13.104  1.00  0.00           C  
ATOM    951  CB  ASP A 143      -6.588 -18.979 -14.346  1.00  0.00           C  
ATOM    952  CG  ASP A 143      -6.282 -20.360 -14.922  1.00  0.00           C  
ATOM    953  OD1 ASP A 143      -7.205 -21.126 -15.210  1.00  0.00           O  
ATOM    954  OD2 ASP A 143      -5.102 -20.671 -15.067  1.00  0.00           O1-
ATOM    955  C   ASP A 143      -6.951 -20.009 -12.051  1.00  0.00           C  
ATOM    956  O   ASP A 143      -7.340 -21.159 -11.946  1.00  0.00           O  
ATOM    957  N   ARG A 144      -6.047 -19.424 -11.246  1.00  0.00           N  
ATOM    958  HN  ARG A 144      -5.771 -18.478 -11.403  1.00  0.00           H  
ATOM    959  CA  ARG A 144      -5.534 -20.166 -10.103  1.00  0.00           C  
ATOM    960  CB  ARG A 144      -4.344 -19.451  -9.525  1.00  0.00           C  
ATOM    961  CG  ARG A 144      -3.062 -19.497 -10.346  1.00  0.00           C  
ATOM    962  CD  ARG A 144      -1.908 -19.003  -9.475  1.00  0.00           C  
ATOM    963  NE  ARG A 144      -1.802 -19.837  -8.273  1.00  0.00           N  
ATOM    964  HE  ARG A 144      -1.422 -20.758  -8.350  1.00  0.00           H  
ATOM    965  CZ  ARG A 144      -2.310 -19.434  -7.085  1.00  0.00           C  
ATOM    966  NH1 ARG A 144      -2.806 -18.210  -6.942  1.00  0.00           N1+
ATOM    967 1HH1 ARG A 144      -2.783 -17.563  -7.706  1.00  0.00           H  
ATOM    968 2HH1 ARG A 144      -3.203 -17.914  -6.073  1.00  0.00           H  
ATOM    969  NH2 ARG A 144      -2.335 -20.275  -6.057  1.00  0.00           N  
ATOM    970 1HH2 ARG A 144      -1.955 -21.194  -6.152  1.00  0.00           H  
ATOM    971 2HH2 ARG A 144      -2.737 -19.991  -5.185  1.00  0.00           H  
ATOM    972  C   ARG A 144      -6.525 -20.394  -8.984  1.00  0.00           C  
ATOM    973  O   ARG A 144      -6.513 -21.432  -8.331  1.00  0.00           O  
ATOM    974  N   TRP A 145      -7.403 -19.390  -8.803  1.00  0.00           N  
ATOM    975  HN  TRP A 145      -7.334 -18.555  -9.351  1.00  0.00           H  
ATOM    976  CA  TRP A 145      -8.518 -19.568  -7.874  1.00  0.00           C  
ATOM    977  CB  TRP A 145      -9.329 -18.269  -7.765  1.00  0.00           C  
ATOM    978  CG  TRP A 145     -10.458 -18.376  -6.766  1.00  0.00           C  
ATOM    979  CD2 TRP A 145     -11.874 -18.406  -7.040  1.00  0.00           C  
ATOM    980  CE2 TRP A 145     -12.549 -18.521  -5.780  1.00  0.00           C  
ATOM    981  CE3 TRP A 145     -12.618 -18.340  -8.235  1.00  0.00           C  
ATOM    982  CD1 TRP A 145     -10.357 -18.466  -5.371  1.00  0.00           C  
ATOM    983  NE1 TRP A 145     -11.580 -18.553  -4.786  1.00  0.00           N  
ATOM    984  HE1 TRP A 145     -11.754 -18.616  -3.824  1.00  0.00           H  
ATOM    985  CZ2 TRP A 145     -13.960 -18.570  -5.742  1.00  0.00           C  
ATOM    986  CZ3 TRP A 145     -14.028 -18.386  -8.181  1.00  0.00           C  
ATOM    987  CH2 TRP A 145     -14.695 -18.503  -6.943  1.00  0.00           C  
ATOM    988  C   TRP A 145      -9.392 -20.749  -8.250  1.00  0.00           C  
ATOM    989  O   TRP A 145      -9.729 -21.577  -7.419  1.00  0.00           O  
ATOM    990  N   TYR A 146      -9.694 -20.810  -9.559  1.00  0.00           N  
ATOM    991  HN  TYR A 146      -9.301 -20.130 -10.175  1.00  0.00           H  
ATOM    992  CA  TYR A 146     -10.477 -21.922 -10.094  1.00  0.00           C  
ATOM    993  CB  TYR A 146     -10.859 -21.643 -11.551  1.00  0.00           C  
ATOM    994  CG  TYR A 146     -11.868 -20.520 -11.660  1.00  0.00           C  
ATOM    995  CD1 TYR A 146     -13.127 -20.653 -11.040  1.00  0.00           C  
ATOM    996  CE1 TYR A 146     -14.056 -19.606 -11.149  1.00  0.00           C  
ATOM    997  CD2 TYR A 146     -11.523 -19.369 -12.396  1.00  0.00           C  
ATOM    998  CE2 TYR A 146     -12.440 -18.309 -12.481  1.00  0.00           C  
ATOM    999  CZ  TYR A 146     -13.690 -18.437 -11.845  1.00  0.00           C  
ATOM   1000  OH  TYR A 146     -14.581 -17.385 -11.892  1.00  0.00           O  
ATOM   1001  HH  TYR A 146     -14.153 -16.618 -12.248  1.00  0.00           H  
ATOM   1002  C   TYR A 146      -9.779 -23.265  -9.986  1.00  0.00           C  
ATOM   1003  O   TYR A 146     -10.387 -24.287  -9.692  1.00  0.00           O  
ATOM   1004  N   ALA A 147      -8.454 -23.199 -10.215  1.00  0.00           N  
ATOM   1005  HN  ALA A 147      -8.029 -22.319 -10.428  1.00  0.00           H  
ATOM   1006  CA  ALA A 147      -7.640 -24.408 -10.148  1.00  0.00           C  
ATOM   1007  CB  ALA A 147      -6.213 -24.107 -10.606  1.00  0.00           C  
ATOM   1008  C   ALA A 147      -7.589 -25.071  -8.783  1.00  0.00           C  
ATOM   1009  O   ALA A 147      -7.726 -26.280  -8.650  1.00  0.00           O  
ATOM   1010  N   ILE A 148      -7.390 -24.215  -7.766  1.00  0.00           N  
ATOM   1011  HN  ILE A 148      -7.332 -23.232  -7.937  1.00  0.00           H  
ATOM   1012  CA  ILE A 148      -7.311 -24.765  -6.414  1.00  0.00           C  
ATOM   1013  CB  ILE A 148      -6.391 -23.899  -5.517  1.00  0.00           C  
ATOM   1014  CG2 ILE A 148      -6.591 -24.185  -4.022  1.00  0.00           C  
ATOM   1015  CG1 ILE A 148      -4.908 -24.136  -5.841  1.00  0.00           C  
ATOM   1016  CD1 ILE A 148      -4.330 -23.377  -7.038  1.00  0.00           C  
ATOM   1017  C   ILE A 148      -8.676 -25.025  -5.786  1.00  0.00           C  
ATOM   1018  O   ILE A 148      -8.905 -26.077  -5.201  1.00  0.00           O  
ATOM   1019  N   CYS A 149      -9.569 -24.025  -5.927  1.00  0.00           N  
ATOM   1020  HN  CYS A 149      -9.342 -23.223  -6.476  1.00  0.00           H  
ATOM   1021  CA  CYS A 149     -10.846 -24.158  -5.222  1.00  0.00           C  
ATOM   1022  CB  CYS A 149     -11.515 -22.799  -4.969  1.00  0.00           C  
ATOM   1023  SG  CYS A 149     -12.260 -22.027  -6.427  1.00  0.00           S  
ATOM   1024  C   CYS A 149     -11.821 -25.161  -5.808  1.00  0.00           C  
ATOM   1025  O   CYS A 149     -12.443 -25.923  -5.077  1.00  0.00           O  
ATOM   1026  N   HIS A 150     -11.897 -25.158  -7.156  1.00  0.00           N  
ATOM   1027  HN  HIS A 150     -11.394 -24.489  -7.707  1.00  0.00           H  
ATOM   1028  CA  HIS A 150     -12.696 -26.210  -7.790  1.00  0.00           C  
ATOM   1029  CB  HIS A 150     -14.017 -25.681  -8.357  1.00  0.00           C  
ATOM   1030  CG  HIS A 150     -14.827 -24.923  -7.334  1.00  0.00           C  
ATOM   1031  ND1 HIS A 150     -15.555 -25.510  -6.369  1.00  0.00           N  
ATOM   1032  CE1 HIS A 150     -16.156 -24.506  -5.654  1.00  0.00           C  
ATOM   1033  CD2 HIS A 150     -14.968 -23.538  -7.227  1.00  0.00           C  
ATOM   1034  NE2 HIS A 150     -15.794 -23.293  -6.182  1.00  0.00           N  
ATOM   1035  HE2 HIS A 150     -16.080 -22.410  -5.870  1.00  0.00           H  
ATOM   1036  C   HIS A 150     -11.959 -26.943  -8.902  1.00  0.00           C  
ATOM   1037  O   HIS A 150     -12.149 -26.666 -10.082  1.00  0.00           O  
ATOM   1038  N   PRO A 151     -11.108 -27.920  -8.485  1.00  0.00           N  
ATOM   1039  CD  PRO A 151     -10.813 -28.307  -7.109  1.00  0.00           C  
ATOM   1040  CA  PRO A 151     -10.317 -28.692  -9.454  1.00  0.00           C  
ATOM   1041  CB  PRO A 151      -9.465 -29.611  -8.571  1.00  0.00           C  
ATOM   1042  CG  PRO A 151      -9.429 -28.931  -7.205  1.00  0.00           C  
ATOM   1043  C   PRO A 151     -11.124 -29.458 -10.493  1.00  0.00           C  
ATOM   1044  O   PRO A 151     -10.802 -29.483 -11.675  1.00  0.00           O  
ATOM   1045  N   LEU A 152     -12.206 -30.084  -9.999  1.00  0.00           N  
ATOM   1046  HN  LEU A 152     -12.450 -30.001  -9.033  1.00  0.00           H  
ATOM   1047  CA  LEU A 152     -13.035 -30.817 -10.951  1.00  0.00           C  
ATOM   1048  CB  LEU A 152     -13.899 -31.857 -10.233  1.00  0.00           C  
ATOM   1049  CG  LEU A 152     -14.653 -32.786 -11.193  1.00  0.00           C  
ATOM   1050  CD1 LEU A 152     -13.708 -33.613 -12.069  1.00  0.00           C  
ATOM   1051  CD2 LEU A 152     -15.669 -33.656 -10.456  1.00  0.00           C  
ATOM   1052  C   LEU A 152     -13.879 -29.926 -11.844  1.00  0.00           C  
ATOM   1053  O   LEU A 152     -13.854 -30.041 -13.061  1.00  0.00           O  
ATOM   1054  N   LEU A 153     -14.629 -29.027 -11.179  1.00  0.00           N  
ATOM   1055  HN  LEU A 153     -14.562 -28.945 -10.185  1.00  0.00           H  
ATOM   1056  CA  LEU A 153     -15.562 -28.220 -11.964  1.00  0.00           C  
ATOM   1057  CB  LEU A 153     -16.564 -27.490 -11.071  1.00  0.00           C  
ATOM   1058  CG  LEU A 153     -17.490 -28.430 -10.298  1.00  0.00           C  
ATOM   1059  CD1 LEU A 153     -18.446 -27.639  -9.407  1.00  0.00           C  
ATOM   1060  CD2 LEU A 153     -18.240 -29.400 -11.217  1.00  0.00           C  
ATOM   1061  C   LEU A 153     -14.920 -27.251 -12.933  1.00  0.00           C  
ATOM   1062  O   LEU A 153     -15.187 -27.291 -14.125  1.00  0.00           O  
ATOM   1063  N   PHE A 154     -14.062 -26.381 -12.377  1.00  0.00           N  
ATOM   1064  HN  PHE A 154     -13.832 -26.429 -11.404  1.00  0.00           H  
ATOM   1065  CA  PHE A 154     -13.497 -25.357 -13.253  1.00  0.00           C  
ATOM   1066  CB  PHE A 154     -13.350 -24.037 -12.502  1.00  0.00           C  
ATOM   1067  CG  PHE A 154     -14.694 -23.459 -12.125  1.00  0.00           C  
ATOM   1068  CD1 PHE A 154     -15.266 -23.785 -10.877  1.00  0.00           C  
ATOM   1069  CD2 PHE A 154     -15.348 -22.583 -13.018  1.00  0.00           C  
ATOM   1070  CE1 PHE A 154     -16.495 -23.212 -10.501  1.00  0.00           C  
ATOM   1071  CE2 PHE A 154     -16.577 -22.004 -12.644  1.00  0.00           C  
ATOM   1072  CZ  PHE A 154     -17.131 -22.316 -11.384  1.00  0.00           C  
ATOM   1073  C   PHE A 154     -12.187 -25.726 -13.927  1.00  0.00           C  
ATOM   1074  O   PHE A 154     -11.989 -25.482 -15.109  1.00  0.00           O  
ATOM   1075  N   LYS A 155     -11.296 -26.330 -13.115  1.00  0.00           N  
ATOM   1076  HN  LYS A 155     -11.550 -26.539 -12.170  1.00  0.00           H  
ATOM   1077  CA  LYS A 155      -9.954 -26.656 -13.615  1.00  0.00           C  
ATOM   1078  CB  LYS A 155      -9.075 -27.036 -12.423  1.00  0.00           C  
ATOM   1079  CG  LYS A 155      -7.612 -27.417 -12.665  1.00  0.00           C  
ATOM   1080  CD  LYS A 155      -6.996 -27.864 -11.335  1.00  0.00           C  
ATOM   1081  CE  LYS A 155      -5.484 -28.069 -11.325  1.00  0.00           C  
ATOM   1082  NZ  LYS A 155      -5.140 -29.266 -12.099  1.00  0.00           N1+
ATOM   1083  HZ1 LYS A 155      -5.567 -29.210 -13.049  1.00  0.00           H  
ATOM   1084  HZ2 LYS A 155      -5.458 -30.108 -11.578  1.00  0.00           H  
ATOM   1085  HZ3 LYS A 155      -4.108 -29.316 -12.191  1.00  0.00           H  
ATOM   1086  C   LYS A 155      -9.915 -27.718 -14.706  1.00  0.00           C  
ATOM   1087  O   LYS A 155      -9.132 -27.640 -15.647  1.00  0.00           O  
ATOM   1088  N   SER A 156     -10.818 -28.709 -14.551  1.00  0.00           N  
ATOM   1089  HN  SER A 156     -11.421 -28.729 -13.753  1.00  0.00           H  
ATOM   1090  CA  SER A 156     -10.904 -29.729 -15.599  1.00  0.00           C  
ATOM   1091  CB  SER A 156     -11.700 -30.946 -15.126  1.00  0.00           C  
ATOM   1092  OG  SER A 156     -11.183 -31.402 -13.872  1.00  0.00           O  
ATOM   1093  HG  SER A 156     -11.468 -30.775 -13.220  1.00  0.00           H  
ATOM   1094  C   SER A 156     -11.447 -29.209 -16.919  1.00  0.00           C  
ATOM   1095  O   SER A 156     -10.948 -29.537 -17.988  1.00  0.00           O  
ATOM   1096  N   THR A 157     -12.463 -28.330 -16.791  1.00  0.00           N  
ATOM   1097  HN  THR A 157     -12.845 -28.090 -15.898  1.00  0.00           H  
ATOM   1098  CA  THR A 157     -12.834 -27.604 -18.002  1.00  0.00           C  
ATOM   1099  CB  THR A 157     -14.352 -27.655 -18.273  1.00  0.00           C  
ATOM   1100  OG1 THR A 157     -14.651 -27.039 -19.531  1.00  0.00           O  
ATOM   1101  HG1 THR A 157     -14.346 -26.143 -19.464  1.00  0.00           H  
ATOM   1102  CG2 THR A 157     -15.211 -27.046 -17.165  1.00  0.00           C  
ATOM   1103  C   THR A 157     -12.263 -26.197 -18.071  1.00  0.00           C  
ATOM   1104  O   THR A 157     -12.958 -25.209 -18.294  1.00  0.00           O  
ATOM   1105  N   ALA A 158     -10.923 -26.166 -17.922  1.00  0.00           N  
ATOM   1106  HN  ALA A 158     -10.420 -27.002 -17.698  1.00  0.00           H  
ATOM   1107  CA  ALA A 158     -10.222 -24.939 -18.290  1.00  0.00           C  
ATOM   1108  CB  ALA A 158      -8.761 -24.993 -17.843  1.00  0.00           C  
ATOM   1109  C   ALA A 158     -10.282 -24.746 -19.791  1.00  0.00           C  
ATOM   1110  O   ALA A 158      -9.996 -25.651 -20.567  1.00  0.00           O  
ATOM   1111  N   ARG A 159     -10.740 -23.540 -20.157  1.00  0.00           N  
ATOM   1112  HN  ARG A 159     -10.834 -22.800 -19.490  1.00  0.00           H  
ATOM   1113  CA  ARG A 159     -11.088 -23.362 -21.564  1.00  0.00           C  
ATOM   1114  CB  ARG A 159     -12.399 -22.581 -21.675  1.00  0.00           C  
ATOM   1115  CG  ARG A 159     -13.566 -23.330 -21.036  1.00  0.00           C  
ATOM   1116  CD  ARG A 159     -14.927 -22.723 -21.379  1.00  0.00           C  
ATOM   1117  NE  ARG A 159     -16.011 -23.502 -20.777  1.00  0.00           N  
ATOM   1118  HE  ARG A 159     -16.357 -23.242 -19.875  1.00  0.00           H  
ATOM   1119  CZ  ARG A 159     -16.503 -24.607 -21.383  1.00  0.00           C  
ATOM   1120  NH1 ARG A 159     -16.045 -25.010 -22.569  1.00  0.00           N1+
ATOM   1121 1HH1 ARG A 159     -15.323 -24.492 -23.026  1.00  0.00           H  
ATOM   1122 2HH1 ARG A 159     -16.411 -25.830 -23.009  1.00  0.00           H  
ATOM   1123  NH2 ARG A 159     -17.461 -25.308 -20.783  1.00  0.00           N  
ATOM   1124 1HH2 ARG A 159     -17.817 -25.012 -19.897  1.00  0.00           H  
ATOM   1125 2HH2 ARG A 159     -17.829 -26.133 -21.211  1.00  0.00           H  
ATOM   1126  C   ARG A 159      -9.974 -22.742 -22.381  1.00  0.00           C  
ATOM   1127  O   ARG A 159      -8.842 -22.644 -21.921  1.00  0.00           O  
ATOM   1128  N   ARG A 160     -10.343 -22.316 -23.611  1.00  0.00           N  
ATOM   1129  HN  ARG A 160     -11.276 -22.452 -23.946  1.00  0.00           H  
ATOM   1130  CA  ARG A 160      -9.372 -21.616 -24.453  1.00  0.00           C  
ATOM   1131  CB  ARG A 160      -9.955 -21.408 -25.855  1.00  0.00           C  
ATOM   1132  CG  ARG A 160      -8.885 -21.144 -26.917  1.00  0.00           C  
ATOM   1133  CD  ARG A 160      -9.460 -20.983 -28.328  1.00  0.00           C  
ATOM   1134  NE  ARG A 160     -10.270 -19.770 -28.456  1.00  0.00           N  
ATOM   1135  HE  ARG A 160     -11.206 -19.751 -28.102  1.00  0.00           H  
ATOM   1136  CZ  ARG A 160      -9.750 -18.662 -29.029  1.00  0.00           C  
ATOM   1137  NH1 ARG A 160      -8.495 -18.649 -29.477  1.00  0.00           N1+
ATOM   1138 1HH1 ARG A 160      -7.931 -19.468 -29.390  1.00  0.00           H  
ATOM   1139 2HH1 ARG A 160      -8.113 -17.827 -29.898  1.00  0.00           H  
ATOM   1140  NH2 ARG A 160     -10.499 -17.570 -29.154  1.00  0.00           N  
ATOM   1141 1HH2 ARG A 160     -11.445 -17.569 -28.828  1.00  0.00           H  
ATOM   1142 2HH2 ARG A 160     -10.125 -16.743 -29.574  1.00  0.00           H  
ATOM   1143  C   ARG A 160      -8.874 -20.309 -23.850  1.00  0.00           C  
ATOM   1144  O   ARG A 160      -9.517 -19.269 -23.913  1.00  0.00           O  
ATOM   1145  N   ALA A 161      -7.673 -20.443 -23.249  1.00  0.00           N  
ATOM   1146  HN  ALA A 161      -7.262 -21.354 -23.224  1.00  0.00           H  
ATOM   1147  CA  ALA A 161      -7.035 -19.318 -22.559  1.00  0.00           C  
ATOM   1148  CB  ALA A 161      -5.736 -19.767 -21.893  1.00  0.00           C  
ATOM   1149  C   ALA A 161      -6.714 -18.141 -23.460  1.00  0.00           C  
ATOM   1150  O   ALA A 161      -6.795 -16.983 -23.072  1.00  0.00           O  
ATOM   1151  N   ARG A 162      -6.374 -18.515 -24.708  1.00  0.00           N  
ATOM   1152  HN  ARG A 162      -6.356 -19.486 -24.941  1.00  0.00           H  
ATOM   1153  CA  ARG A 162      -6.241 -17.503 -25.749  1.00  0.00           C  
ATOM   1154  CB  ARG A 162      -5.469 -18.095 -26.919  1.00  0.00           C  
ATOM   1155  CG  ARG A 162      -4.958 -17.085 -27.950  1.00  0.00           C  
ATOM   1156  CD  ARG A 162      -4.470 -17.763 -29.234  1.00  0.00           C  
ATOM   1157  NE  ARG A 162      -3.420 -18.748 -28.968  1.00  0.00           N  
ATOM   1158  HE  ARG A 162      -2.495 -18.439 -28.747  1.00  0.00           H  
ATOM   1159  CZ  ARG A 162      -3.694 -20.073 -28.972  1.00  0.00           C  
ATOM   1160  NH1 ARG A 162      -4.923 -20.516 -29.236  1.00  0.00           N1+
ATOM   1161 1HH1 ARG A 162      -5.651 -19.866 -29.447  1.00  0.00           H  
ATOM   1162 2HH1 ARG A 162      -5.129 -21.494 -29.220  1.00  0.00           H  
ATOM   1163  NH2 ARG A 162      -2.728 -20.944 -28.693  1.00  0.00           N  
ATOM   1164 1HH2 ARG A 162      -1.800 -20.626 -28.494  1.00  0.00           H  
ATOM   1165 2HH2 ARG A 162      -2.924 -21.924 -28.678  1.00  0.00           H  
ATOM   1166  C   ARG A 162      -7.601 -17.010 -26.198  1.00  0.00           C  
ATOM   1167  O   ARG A 162      -8.565 -17.766 -26.257  1.00  0.00           O  
ATOM   1168  N   GLY A 163      -7.649 -15.697 -26.474  1.00  0.00           N  
ATOM   1169  HN  GLY A 163      -6.827 -15.128 -26.427  1.00  0.00           H  
ATOM   1170  CA  GLY A 163      -8.969 -15.108 -26.660  1.00  0.00           C  
ATOM   1171  C   GLY A 163      -9.386 -14.345 -25.421  1.00  0.00           C  
ATOM   1172  O   GLY A 163      -9.848 -13.214 -25.491  1.00  0.00           O  
ATOM   1173  N   SER A 164      -9.149 -15.013 -24.270  1.00  0.00           N  
ATOM   1174  HN  SER A 164      -8.816 -15.957 -24.277  1.00  0.00           H  
ATOM   1175  CA  SER A 164      -9.261 -14.297 -23.001  1.00  0.00           C  
ATOM   1176  CB  SER A 164      -9.311 -15.275 -21.826  1.00  0.00           C  
ATOM   1177  OG  SER A 164     -10.276 -16.293 -22.099  1.00  0.00           O  
ATOM   1178  HG  SER A 164     -10.187 -16.936 -21.408  1.00  0.00           H  
ATOM   1179  C   SER A 164      -8.116 -13.323 -22.831  1.00  0.00           C  
ATOM   1180  O   SER A 164      -8.303 -12.151 -22.535  1.00  0.00           O  
ATOM   1181  N   ILE A 165      -6.914 -13.874 -23.104  1.00  0.00           N  
ATOM   1182  HN  ILE A 165      -6.845 -14.848 -23.325  1.00  0.00           H  
ATOM   1183  CA  ILE A 165      -5.728 -13.020 -23.109  1.00  0.00           C  
ATOM   1184  CB  ILE A 165      -4.440 -13.853 -23.139  1.00  0.00           C  
ATOM   1185  CG2 ILE A 165      -4.360 -14.682 -21.854  1.00  0.00           C  
ATOM   1186  CG1 ILE A 165      -4.303 -14.732 -24.389  1.00  0.00           C  
ATOM   1187  CD1 ILE A 165      -2.984 -15.502 -24.462  1.00  0.00           C  
ATOM   1188  C   ILE A 165      -5.733 -11.939 -24.179  1.00  0.00           C  
ATOM   1189  O   ILE A 165      -5.387 -10.798 -23.917  1.00  0.00           O  
ATOM   1190  N   LEU A 166      -6.207 -12.339 -25.381  1.00  0.00           N  
ATOM   1191  HN  LEU A 166      -6.444 -13.300 -25.511  1.00  0.00           H  
ATOM   1192  CA  LEU A 166      -6.407 -11.379 -26.471  1.00  0.00           C  
ATOM   1193  CB  LEU A 166      -6.923 -12.135 -27.704  1.00  0.00           C  
ATOM   1194  CG  LEU A 166      -6.747 -11.504 -29.095  1.00  0.00           C  
ATOM   1195  CD1 LEU A 166      -7.059 -12.534 -30.181  1.00  0.00           C  
ATOM   1196  CD2 LEU A 166      -7.563 -10.231 -29.336  1.00  0.00           C  
ATOM   1197  C   LEU A 166      -7.342 -10.249 -26.071  1.00  0.00           C  
ATOM   1198  O   LEU A 166      -7.091  -9.079 -26.328  1.00  0.00           O  
ATOM   1199  N   GLY A 167      -8.420 -10.678 -25.382  1.00  0.00           N  
ATOM   1200  HN  GLY A 167      -8.557 -11.656 -25.230  1.00  0.00           H  
ATOM   1201  CA  GLY A 167      -9.382  -9.730 -24.826  1.00  0.00           C  
ATOM   1202  C   GLY A 167      -8.762  -8.727 -23.876  1.00  0.00           C  
ATOM   1203  O   GLY A 167      -9.060  -7.545 -23.933  1.00  0.00           O  
ATOM   1204  N   ILE A 168      -7.850  -9.251 -23.030  1.00  0.00           N  
ATOM   1205  HN  ILE A 168      -7.684 -10.237 -23.051  1.00  0.00           H  
ATOM   1206  CA  ILE A 168      -7.070  -8.389 -22.134  1.00  0.00           C  
ATOM   1207  CB  ILE A 168      -6.149  -9.253 -21.257  1.00  0.00           C  
ATOM   1208  CG2 ILE A 168      -5.180  -8.405 -20.420  1.00  0.00           C  
ATOM   1209  CG1 ILE A 168      -6.995 -10.146 -20.350  1.00  0.00           C  
ATOM   1210  CD1 ILE A 168      -6.168 -11.234 -19.664  1.00  0.00           C  
ATOM   1211  C   ILE A 168      -6.287  -7.307 -22.862  1.00  0.00           C  
ATOM   1212  O   ILE A 168      -6.367  -6.133 -22.516  1.00  0.00           O  
ATOM   1213  N   TRP A 169      -5.553  -7.753 -23.908  1.00  0.00           N  
ATOM   1214  HN  TRP A 169      -5.552  -8.727 -24.140  1.00  0.00           H  
ATOM   1215  CA  TRP A 169      -4.802  -6.784 -24.715  1.00  0.00           C  
ATOM   1216  CB  TRP A 169      -3.984  -7.461 -25.825  1.00  0.00           C  
ATOM   1217  CG  TRP A 169      -2.884  -8.344 -25.277  1.00  0.00           C  
ATOM   1218  CD2 TRP A 169      -1.557  -7.972 -24.835  1.00  0.00           C  
ATOM   1219  CE2 TRP A 169      -0.899  -9.174 -24.409  1.00  0.00           C  
ATOM   1220  CE3 TRP A 169      -0.869  -6.742 -24.767  1.00  0.00           C  
ATOM   1221  CD1 TRP A 169      -2.944  -9.733 -25.105  1.00  0.00           C  
ATOM   1222  NE1 TRP A 169      -1.784 -10.224 -24.598  1.00  0.00           N  
ATOM   1223  HE1 TRP A 169      -1.596 -11.165 -24.408  1.00  0.00           H  
ATOM   1224  CZ2 TRP A 169       0.423  -9.121 -23.917  1.00  0.00           C  
ATOM   1225  CZ3 TRP A 169       0.455  -6.700 -24.278  1.00  0.00           C  
ATOM   1226  CH2 TRP A 169       1.096  -7.883 -23.850  1.00  0.00           C  
ATOM   1227  C   TRP A 169      -5.679  -5.711 -25.341  1.00  0.00           C  
ATOM   1228  O   TRP A 169      -5.336  -4.537 -25.363  1.00  0.00           O  
ATOM   1229  N   ALA A 170      -6.847  -6.183 -25.825  1.00  0.00           N  
ATOM   1230  HN  ALA A 170      -7.076  -7.148 -25.700  1.00  0.00           H  
ATOM   1231  CA  ALA A 170      -7.790  -5.285 -26.492  1.00  0.00           C  
ATOM   1232  CB  ALA A 170      -8.862  -6.085 -27.233  1.00  0.00           C  
ATOM   1233  C   ALA A 170      -8.478  -4.285 -25.581  1.00  0.00           C  
ATOM   1234  O   ALA A 170      -8.720  -3.147 -25.962  1.00  0.00           O  
ATOM   1235  N   VAL A 171      -8.757  -4.749 -24.344  1.00  0.00           N  
ATOM   1236  HN  VAL A 171      -8.499  -5.679 -24.084  1.00  0.00           H  
ATOM   1237  CA  VAL A 171      -9.298  -3.832 -23.338  1.00  0.00           C  
ATOM   1238  CB  VAL A 171      -9.811  -4.603 -22.106  1.00  0.00           C  
ATOM   1239  CG1 VAL A 171     -10.233  -3.695 -20.942  1.00  0.00           C  
ATOM   1240  CG2 VAL A 171     -10.974  -5.507 -22.512  1.00  0.00           C  
ATOM   1241  C   VAL A 171      -8.289  -2.772 -22.944  1.00  0.00           C  
ATOM   1242  O   VAL A 171      -8.629  -1.623 -22.704  1.00  0.00           O  
ATOM   1243  N   SER A 172      -7.020  -3.211 -22.930  1.00  0.00           N  
ATOM   1244  HN  SER A 172      -6.796  -4.155 -23.177  1.00  0.00           H  
ATOM   1245  CA  SER A 172      -5.969  -2.256 -22.602  1.00  0.00           C  
ATOM   1246  CB  SER A 172      -4.717  -3.000 -22.187  1.00  0.00           C  
ATOM   1247  OG  SER A 172      -5.051  -3.921 -21.143  1.00  0.00           O  
ATOM   1248  HG  SER A 172      -5.436  -4.677 -21.569  1.00  0.00           H  
ATOM   1249  C   SER A 172      -5.665  -1.230 -23.675  1.00  0.00           C  
ATOM   1250  O   SER A 172      -5.276  -0.106 -23.388  1.00  0.00           O  
ATOM   1251  N   LEU A 173      -5.907  -1.656 -24.931  1.00  0.00           N  
ATOM   1252  HN  LEU A 173      -6.197  -2.598 -25.103  1.00  0.00           H  
ATOM   1253  CA  LEU A 173      -5.845  -0.675 -26.013  1.00  0.00           C  
ATOM   1254  CB  LEU A 173      -5.740  -1.361 -27.376  1.00  0.00           C  
ATOM   1255  CG  LEU A 173      -4.528  -2.284 -27.524  1.00  0.00           C  
ATOM   1256  CD1 LEU A 173      -4.578  -3.058 -28.840  1.00  0.00           C  
ATOM   1257  CD2 LEU A 173      -3.198  -1.549 -27.350  1.00  0.00           C  
ATOM   1258  C   LEU A 173      -7.015   0.293 -26.008  1.00  0.00           C  
ATOM   1259  O   LEU A 173      -6.871   1.473 -26.289  1.00  0.00           O  
ATOM   1260  N   ALA A 174      -8.190  -0.258 -25.646  1.00  0.00           N  
ATOM   1261  HN  ALA A 174      -8.235  -1.227 -25.403  1.00  0.00           H  
ATOM   1262  CA  ALA A 174      -9.383   0.589 -25.599  1.00  0.00           C  
ATOM   1263  CB  ALA A 174     -10.645  -0.272 -25.524  1.00  0.00           C  
ATOM   1264  C   ALA A 174      -9.402   1.604 -24.464  1.00  0.00           C  
ATOM   1265  O   ALA A 174      -9.850   2.733 -24.619  1.00  0.00           O  
ATOM   1266  N   ILE A 175      -8.863   1.152 -23.314  1.00  0.00           N  
ATOM   1267  HN  ILE A 175      -8.473   0.233 -23.276  1.00  0.00           H  
ATOM   1268  CA  ILE A 175      -8.759   2.061 -22.170  1.00  0.00           C  
ATOM   1269  CB  ILE A 175      -8.657   1.263 -20.851  1.00  0.00           C  
ATOM   1270  CG2 ILE A 175      -7.284   0.609 -20.686  1.00  0.00           C  
ATOM   1271  CG1 ILE A 175      -8.973   2.109 -19.615  1.00  0.00           C  
ATOM   1272  CD1 ILE A 175     -10.429   2.574 -19.572  1.00  0.00           C  
ATOM   1273  C   ILE A 175      -7.650   3.100 -22.326  1.00  0.00           C  
ATOM   1274  O   ILE A 175      -7.692   4.183 -21.754  1.00  0.00           O  
ATOM   1275  N   MET A 176      -6.676   2.724 -23.185  1.00  0.00           N  
ATOM   1276  HN  MET A 176      -6.676   1.795 -23.558  1.00  0.00           H  
ATOM   1277  CA  MET A 176      -5.622   3.657 -23.581  1.00  0.00           C  
ATOM   1278  CB  MET A 176      -4.545   2.907 -24.383  1.00  0.00           C  
ATOM   1279  CG  MET A 176      -4.343   3.357 -25.842  1.00  0.00           C  
ATOM   1280  SD  MET A 176      -3.899   2.074 -27.015  1.00  0.00           S  
ATOM   1281  CE  MET A 176      -4.379   2.963 -28.503  1.00  0.00           C  
ATOM   1282  C   MET A 176      -6.103   4.876 -24.351  1.00  0.00           C  
ATOM   1283  O   MET A 176      -5.509   5.940 -24.266  1.00  0.00           O  
ATOM   1284  N   VAL A 177      -7.173   4.652 -25.151  1.00  0.00           N  
ATOM   1285  HN  VAL A 177      -7.617   3.756 -25.133  1.00  0.00           H  
ATOM   1286  CA  VAL A 177      -7.541   5.658 -26.157  1.00  0.00           C  
ATOM   1287  CB  VAL A 177      -8.747   5.208 -27.010  1.00  0.00           C  
ATOM   1288  CG1 VAL A 177      -9.128   6.231 -28.088  1.00  0.00           C  
ATOM   1289  CG2 VAL A 177      -8.473   3.849 -27.651  1.00  0.00           C  
ATOM   1290  C   VAL A 177      -7.666   7.111 -25.693  1.00  0.00           C  
ATOM   1291  O   VAL A 177      -7.044   7.985 -26.289  1.00  0.00           O  
ATOM   1292  N   PRO A 178      -8.452   7.373 -24.605  1.00  0.00           N  
ATOM   1293  CD  PRO A 178      -9.321   6.482 -23.834  1.00  0.00           C  
ATOM   1294  CA  PRO A 178      -8.546   8.757 -24.122  1.00  0.00           C  
ATOM   1295  CB  PRO A 178      -9.579   8.692 -22.995  1.00  0.00           C  
ATOM   1296  CG  PRO A 178     -10.368   7.411 -23.241  1.00  0.00           C  
ATOM   1297  C   PRO A 178      -7.253   9.422 -23.678  1.00  0.00           C  
ATOM   1298  O   PRO A 178      -7.210  10.636 -23.558  1.00  0.00           O  
ATOM   1299  N   GLN A 179      -6.203   8.604 -23.461  1.00  0.00           N  
ATOM   1300  HN  GLN A 179      -6.311   7.617 -23.582  1.00  0.00           H  
ATOM   1301  CA  GLN A 179      -4.888   9.166 -23.147  1.00  0.00           C  
ATOM   1302  CB  GLN A 179      -3.956   8.056 -22.651  1.00  0.00           C  
ATOM   1303  CG  GLN A 179      -2.701   8.535 -21.929  1.00  0.00           C  
ATOM   1304  CD  GLN A 179      -3.075   9.211 -20.633  1.00  0.00           C  
ATOM   1305  OE1 GLN A 179      -3.771   8.658 -19.793  1.00  0.00           O  
ATOM   1306  NE2 GLN A 179      -2.557  10.438 -20.499  1.00  0.00           N  
ATOM   1307 1HE2 GLN A 179      -1.946  10.820 -21.192  1.00  0.00           H  
ATOM   1308 2HE2 GLN A 179      -2.757  10.971 -19.677  1.00  0.00           H  
ATOM   1309  C   GLN A 179      -4.241   9.984 -24.263  1.00  0.00           C  
ATOM   1310  O   GLN A 179      -3.503  10.927 -24.014  1.00  0.00           O  
ATOM   1311  N   ALA A 180      -4.584   9.599 -25.511  1.00  0.00           N  
ATOM   1312  HN  ALA A 180      -5.193   8.817 -25.643  1.00  0.00           H  
ATOM   1313  CA  ALA A 180      -4.131  10.396 -26.655  1.00  0.00           C  
ATOM   1314  CB  ALA A 180      -4.337   9.624 -27.959  1.00  0.00           C  
ATOM   1315  C   ALA A 180      -4.823  11.744 -26.784  1.00  0.00           C  
ATOM   1316  O   ALA A 180      -4.240  12.732 -27.218  1.00  0.00           O  
ATOM   1317  N   ALA A 181      -6.108  11.737 -26.374  1.00  0.00           N  
ATOM   1318  HN  ALA A 181      -6.514  10.914 -25.973  1.00  0.00           H  
ATOM   1319  CA  ALA A 181      -6.862  12.988 -26.429  1.00  0.00           C  
ATOM   1320  CB  ALA A 181      -8.368  12.718 -26.423  1.00  0.00           C  
ATOM   1321  C   ALA A 181      -6.535  13.932 -25.287  1.00  0.00           C  
ATOM   1322  O   ALA A 181      -6.428  15.136 -25.456  1.00  0.00           O  
ATOM   1323  N   VAL A 182      -6.361  13.297 -24.109  1.00  0.00           N  
ATOM   1324  HN  VAL A 182      -6.498  12.314 -24.052  1.00  0.00           H  
ATOM   1325  CA  VAL A 182      -5.993  14.089 -22.940  1.00  0.00           C  
ATOM   1326  CB  VAL A 182      -6.389  13.375 -21.615  1.00  0.00           C  
ATOM   1327  CG1 VAL A 182      -5.545  12.174 -21.175  1.00  0.00           C  
ATOM   1328  CG2 VAL A 182      -6.580  14.388 -20.491  1.00  0.00           C  
ATOM   1329  C   VAL A 182      -4.582  14.650 -22.977  1.00  0.00           C  
ATOM   1330  O   VAL A 182      -4.428  15.869 -23.000  1.00  0.00           O  
ATOM   1331  N   MET A 183      -3.563  13.767 -23.030  1.00  0.00           N  
ATOM   1332  HN  MET A 183      -3.739  12.781 -22.990  1.00  0.00           H  
ATOM   1333  CA  MET A 183      -2.181  14.247 -23.075  1.00  0.00           C  
ATOM   1334  CB  MET A 183      -1.202  13.083 -22.916  1.00  0.00           C  
ATOM   1335  CG  MET A 183       0.202  13.535 -22.520  1.00  0.00           C  
ATOM   1336  SD  MET A 183       0.228  14.298 -20.896  1.00  0.00           S  
ATOM   1337  CE  MET A 183      -0.316  12.840 -20.007  1.00  0.00           C  
ATOM   1338  C   MET A 183      -1.850  15.030 -24.327  1.00  0.00           C  
ATOM   1339  O   MET A 183      -2.183  14.619 -25.435  1.00  0.00           O  
ATOM   1340  N   GLU A 184      -1.198  16.181 -24.090  1.00  0.00           N  
ATOM   1341  HN  GLU A 184      -0.970  16.418 -23.145  1.00  0.00           H  
ATOM   1342  CA  GLU A 184      -0.810  17.088 -25.171  1.00  0.00           C  
ATOM   1343  CB  GLU A 184      -1.920  18.092 -25.497  1.00  0.00           C  
ATOM   1344  CG  GLU A 184      -3.264  17.519 -25.973  1.00  0.00           C  
ATOM   1345  CD  GLU A 184      -4.166  18.574 -26.601  1.00  0.00           C  
ATOM   1346  OE1 GLU A 184      -3.921  19.769 -26.442  1.00  0.00           O  
ATOM   1347  OE2 GLU A 184      -5.120  18.193 -27.271  1.00  0.00           O1-
ATOM   1348  C   GLU A 184       0.495  17.814 -24.890  1.00  0.00           C  
ATOM   1349  O   GLU A 184       1.169  17.516 -23.916  1.00  0.00           O  
ATOM   1350  N   CYS A 185       0.836  18.777 -25.772  1.00  0.00           N  
ATOM   1351  HN  CYS A 185       0.306  18.940 -26.603  1.00  0.00           H  
ATOM   1352  CA  CYS A 185       2.014  19.589 -25.461  1.00  0.00           C  
ATOM   1353  CB  CYS A 185       3.164  19.308 -26.431  1.00  0.00           C  
ATOM   1354  SG  CYS A 185       3.778  17.610 -26.329  1.00  0.00           S  
ATOM   1355  C   CYS A 185       1.729  21.073 -25.432  1.00  0.00           C  
ATOM   1356  O   CYS A 185       1.198  21.647 -26.382  1.00  0.00           O  
ATOM   1357  N   SER A 186       2.129  21.673 -24.300  1.00  0.00           N  
ATOM   1358  HN  SER A 186       2.498  21.133 -23.538  1.00  0.00           H  
ATOM   1359  CA  SER A 186       2.027  23.123 -24.176  1.00  0.00           C  
ATOM   1360  CB  SER A 186       1.161  23.516 -22.981  1.00  0.00           C  
ATOM   1361  OG  SER A 186       0.785  24.895 -23.039  1.00  0.00           O  
ATOM   1362  HG  SER A 186       0.250  25.049 -22.270  1.00  0.00           H  
ATOM   1363  C   SER A 186       3.380  23.754 -23.989  1.00  0.00           C  
ATOM   1364  O   SER A 186       4.334  23.131 -23.538  1.00  0.00           O  
ATOM   1365  N   SER A 187       3.400  25.050 -24.326  1.00  0.00           N  
ATOM   1366  HN  SER A 187       2.583  25.502 -24.688  1.00  0.00           H  
ATOM   1367  CA  SER A 187       4.565  25.801 -23.891  1.00  0.00           C  
ATOM   1368  CB  SER A 187       5.100  26.677 -25.020  1.00  0.00           C  
ATOM   1369  OG  SER A 187       6.291  27.335 -24.583  1.00  0.00           O  
ATOM   1370  HG  SER A 187       6.505  27.974 -25.248  1.00  0.00           H  
ATOM   1371  C   SER A 187       4.253  26.614 -22.653  1.00  0.00           C  
ATOM   1372  O   SER A 187       3.394  27.487 -22.645  1.00  0.00           O  
ATOM   1373  N   VAL A 188       5.010  26.285 -21.597  1.00  0.00           N  
ATOM   1374  HN  VAL A 188       5.709  25.577 -21.687  1.00  0.00           H  
ATOM   1375  CA  VAL A 188       4.866  27.085 -20.386  1.00  0.00           C  
ATOM   1376  CB  VAL A 188       4.809  26.164 -19.149  1.00  0.00           C  
ATOM   1377  CG1 VAL A 188       6.080  25.331 -18.954  1.00  0.00           C  
ATOM   1378  CG2 VAL A 188       4.355  26.919 -17.895  1.00  0.00           C  
ATOM   1379  C   VAL A 188       5.886  28.221 -20.303  1.00  0.00           C  
ATOM   1380  O   VAL A 188       6.692  28.357 -19.390  1.00  0.00           O  
ATOM   1381  N   LEU A 189       5.784  29.065 -21.347  1.00  0.00           N  
ATOM   1382  HN  LEU A 189       5.107  28.885 -22.061  1.00  0.00           H  
ATOM   1383  CA  LEU A 189       6.527  30.321 -21.325  1.00  0.00           C  
ATOM   1384  CB  LEU A 189       6.987  30.728 -22.721  1.00  0.00           C  
ATOM   1385  CG  LEU A 189       8.041  29.847 -23.377  1.00  0.00           C  
ATOM   1386  CD1 LEU A 189       8.354  30.409 -24.759  1.00  0.00           C  
ATOM   1387  CD2 LEU A 189       9.312  29.696 -22.541  1.00  0.00           C  
ATOM   1388  C   LEU A 189       5.666  31.452 -20.806  1.00  0.00           C  
ATOM   1389  O   LEU A 189       4.632  31.764 -21.383  1.00  0.00           O  
ATOM   1390  N   PRO A 190       6.141  32.076 -19.699  1.00  0.00           N  
ATOM   1391  CD  PRO A 190       7.320  31.701 -18.920  1.00  0.00           C  
ATOM   1392  CA  PRO A 190       5.455  33.265 -19.178  1.00  0.00           C  
ATOM   1393  CB  PRO A 190       6.129  33.447 -17.812  1.00  0.00           C  
ATOM   1394  CG  PRO A 190       7.539  32.876 -17.977  1.00  0.00           C  
ATOM   1395  C   PRO A 190       5.606  34.464 -20.108  1.00  0.00           C  
ATOM   1396  O   PRO A 190       6.632  35.134 -20.140  1.00  0.00           O  
ATOM   1397  N   GLU A 191       4.517  34.680 -20.874  1.00  0.00           N  
ATOM   1398  HN  GLU A 191       3.724  34.077 -20.787  1.00  0.00           H  
ATOM   1399  CA  GLU A 191       4.508  35.708 -21.915  1.00  0.00           C  
ATOM   1400  CB  GLU A 191       5.466  35.303 -23.045  1.00  0.00           C  
ATOM   1401  CG  GLU A 191       5.944  36.445 -23.952  1.00  0.00           C  
ATOM   1402  CD  GLU A 191       6.884  35.900 -25.018  1.00  0.00           C  
ATOM   1403  OE1 GLU A 191       7.890  35.277 -24.675  1.00  0.00           O  
ATOM   1404  OE2 GLU A 191       6.608  36.098 -26.199  1.00  0.00           O1-
ATOM   1405  C   GLU A 191       3.096  35.894 -22.444  1.00  0.00           C  
ATOM   1406  O   GLU A 191       2.260  35.009 -22.319  1.00  0.00           O  
ATOM   1407  N   LEU A 192       2.862  37.082 -23.042  1.00  0.00           N  
ATOM   1408  HN  LEU A 192       3.588  37.765 -23.092  1.00  0.00           H  
ATOM   1409  CA  LEU A 192       1.564  37.313 -23.685  1.00  0.00           C  
ATOM   1410  CB  LEU A 192       1.374  38.777 -24.110  1.00  0.00           C  
ATOM   1411  CG  LEU A 192       1.201  39.829 -23.003  1.00  0.00           C  
ATOM   1412  CD1 LEU A 192       0.088  39.459 -22.020  1.00  0.00           C  
ATOM   1413  CD2 LEU A 192       2.512  40.203 -22.307  1.00  0.00           C  
ATOM   1414  C   LEU A 192       1.358  36.429 -24.900  1.00  0.00           C  
ATOM   1415  O   LEU A 192       0.301  35.842 -25.105  1.00  0.00           O  
ATOM   1416  N   ALA A 193       2.449  36.349 -25.684  1.00  0.00           N  
ATOM   1417  HN  ALA A 193       3.285  36.839 -25.434  1.00  0.00           H  
ATOM   1418  CA  ALA A 193       2.454  35.388 -26.780  1.00  0.00           C  
ATOM   1419  CB  ALA A 193       3.329  35.892 -27.929  1.00  0.00           C  
ATOM   1420  C   ALA A 193       2.976  34.040 -26.323  1.00  0.00           C  
ATOM   1421  O   ALA A 193       3.816  33.939 -25.440  1.00  0.00           O  
ATOM   1422  N   ASN A 194       2.435  33.000 -26.977  1.00  0.00           N  
ATOM   1423  HN  ASN A 194       1.729  33.126 -27.671  1.00  0.00           H  
ATOM   1424  CA  ASN A 194       2.986  31.683 -26.676  1.00  0.00           C  
ATOM   1425  CB  ASN A 194       1.888  30.755 -26.142  1.00  0.00           C  
ATOM   1426  CG  ASN A 194       2.492  29.496 -25.542  1.00  0.00           C  
ATOM   1427  OD1 ASN A 194       2.234  28.382 -25.981  1.00  0.00           O  
ATOM   1428  ND2 ASN A 194       3.320  29.731 -24.511  1.00  0.00           N  
ATOM   1429 1HD2 ASN A 194       3.741  28.956 -24.041  1.00  0.00           H  
ATOM   1430 2HD2 ASN A 194       3.526  30.655 -24.189  1.00  0.00           H  
ATOM   1431  C   ASN A 194       3.713  31.088 -27.865  1.00  0.00           C  
ATOM   1432  O   ASN A 194       3.165  30.938 -28.951  1.00  0.00           O  
ATOM   1433  N   ARG A 195       4.987  30.758 -27.592  1.00  0.00           N  
ATOM   1434  HN  ARG A 195       5.377  30.933 -26.687  1.00  0.00           H  
ATOM   1435  CA  ARG A 195       5.795  30.154 -28.648  1.00  0.00           C  
ATOM   1436  CB  ARG A 195       6.719  31.212 -29.263  1.00  0.00           C  
ATOM   1437  CG  ARG A 195       6.910  31.016 -30.770  1.00  0.00           C  
ATOM   1438  CD  ARG A 195       7.794  32.072 -31.441  1.00  0.00           C  
ATOM   1439  NE  ARG A 195       9.209  31.934 -31.086  1.00  0.00           N  
ATOM   1440  HE  ARG A 195       9.567  32.388 -30.269  1.00  0.00           H  
ATOM   1441  CZ  ARG A 195      10.041  31.211 -31.871  1.00  0.00           C  
ATOM   1442  NH1 ARG A 195       9.580  30.535 -32.923  1.00  0.00           N1+
ATOM   1443 1HH1 ARG A 195       8.602  30.547 -33.134  1.00  0.00           H  
ATOM   1444 2HH1 ARG A 195      10.199  30.011 -33.507  1.00  0.00           H  
ATOM   1445  NH2 ARG A 195      11.342  31.175 -31.594  1.00  0.00           N  
ATOM   1446 1HH2 ARG A 195      11.703  31.687 -30.814  1.00  0.00           H  
ATOM   1447 2HH2 ARG A 195      11.967  30.643 -32.166  1.00  0.00           H  
ATOM   1448  C   ARG A 195       6.581  28.969 -28.120  1.00  0.00           C  
ATOM   1449  O   ARG A 195       6.730  28.809 -26.918  1.00  0.00           O  
ATOM   1450  N   THR A 196       7.089  28.149 -29.058  1.00  0.00           N  
ATOM   1451  HN  THR A 196       6.899  28.303 -30.027  1.00  0.00           H  
ATOM   1452  CA  THR A 196       7.972  27.059 -28.637  1.00  0.00           C  
ATOM   1453  CB  THR A 196       8.021  25.993 -29.738  1.00  0.00           C  
ATOM   1454  OG1 THR A 196       6.695  25.695 -30.184  1.00  0.00           O  
ATOM   1455  HG1 THR A 196       6.246  25.297 -29.450  1.00  0.00           H  
ATOM   1456  CG2 THR A 196       8.725  24.707 -29.294  1.00  0.00           C  
ATOM   1457  C   THR A 196       9.374  27.532 -28.270  1.00  0.00           C  
ATOM   1458  O   THR A 196       9.979  28.342 -28.968  1.00  0.00           O  
ATOM   1459  N   ARG A 197       9.850  26.982 -27.133  1.00  0.00           N  
ATOM   1460  HN  ARG A 197       9.287  26.312 -26.646  1.00  0.00           H  
ATOM   1461  CA  ARG A 197      11.181  27.324 -26.628  1.00  0.00           C  
ATOM   1462  CB  ARG A 197      11.166  28.771 -26.094  1.00  0.00           C  
ATOM   1463  CG  ARG A 197      12.465  29.598 -26.077  1.00  0.00           C  
ATOM   1464  CD  ARG A 197      13.070  29.927 -27.448  1.00  0.00           C  
ATOM   1465  NE  ARG A 197      13.603  28.741 -28.119  1.00  0.00           N  
ATOM   1466  HE  ARG A 197      12.998  28.195 -28.700  1.00  0.00           H  
ATOM   1467  CZ  ARG A 197      14.879  28.343 -27.919  1.00  0.00           C  
ATOM   1468  NH1 ARG A 197      15.715  29.051 -27.159  1.00  0.00           N1+
ATOM   1469 1HH1 ARG A 197      15.405  29.896 -26.724  1.00  0.00           H  
ATOM   1470 2HH1 ARG A 197      16.659  28.751 -27.019  1.00  0.00           H  
ATOM   1471  NH2 ARG A 197      15.308  27.226 -28.498  1.00  0.00           N  
ATOM   1472 1HH2 ARG A 197      14.688  26.691 -29.072  1.00  0.00           H  
ATOM   1473 2HH2 ARG A 197      16.251  26.918 -28.365  1.00  0.00           H  
ATOM   1474  C   ARG A 197      11.658  26.275 -25.624  1.00  0.00           C  
ATOM   1475  O   ARG A 197      11.333  25.100 -25.764  1.00  0.00           O  
ATOM   1476  N   LEU A 198      12.428  26.728 -24.607  1.00  0.00           N  
ATOM   1477  HN  LEU A 198      12.612  27.697 -24.460  1.00  0.00           H  
ATOM   1478  CA  LEU A 198      12.970  25.817 -23.602  1.00  0.00           C  
ATOM   1479  CB  LEU A 198      13.944  26.598 -22.712  1.00  0.00           C  
ATOM   1480  CG  LEU A 198      14.668  25.778 -21.638  1.00  0.00           C  
ATOM   1481  CD1 LEU A 198      15.566  24.692 -22.234  1.00  0.00           C  
ATOM   1482  CD2 LEU A 198      15.428  26.684 -20.669  1.00  0.00           C  
ATOM   1483  C   LEU A 198      11.896  25.144 -22.767  1.00  0.00           C  
ATOM   1484  O   LEU A 198      11.963  23.962 -22.459  1.00  0.00           O  
ATOM   1485  N   PHE A 199      10.888  25.968 -22.430  1.00  0.00           N  
ATOM   1486  HN  PHE A 199      10.862  26.913 -22.756  1.00  0.00           H  
ATOM   1487  CA  PHE A 199       9.807  25.411 -21.624  1.00  0.00           C  
ATOM   1488  CB  PHE A 199       9.299  26.431 -20.606  1.00  0.00           C  
ATOM   1489  CG  PHE A 199      10.388  26.739 -19.610  1.00  0.00           C  
ATOM   1490  CD1 PHE A 199      11.225  27.854 -19.825  1.00  0.00           C  
ATOM   1491  CD2 PHE A 199      10.555  25.899 -18.486  1.00  0.00           C  
ATOM   1492  CE1 PHE A 199      12.260  28.126 -18.912  1.00  0.00           C  
ATOM   1493  CE2 PHE A 199      11.590  26.172 -17.571  1.00  0.00           C  
ATOM   1494  CZ  PHE A 199      12.436  27.278 -17.798  1.00  0.00           C  
ATOM   1495  C   PHE A 199       8.676  24.846 -22.445  1.00  0.00           C  
ATOM   1496  O   PHE A 199       7.556  25.343 -22.459  1.00  0.00           O  
ATOM   1497  N   SER A 200       9.031  23.747 -23.118  1.00  0.00           N  
ATOM   1498  HN  SER A 200       9.969  23.400 -23.065  1.00  0.00           H  
ATOM   1499  CA  SER A 200       7.969  22.954 -23.710  1.00  0.00           C  
ATOM   1500  CB  SER A 200       8.354  22.481 -25.111  1.00  0.00           C  
ATOM   1501  OG  SER A 200       8.696  23.605 -25.928  1.00  0.00           O  
ATOM   1502  HG  SER A 200       9.525  23.931 -25.601  1.00  0.00           H  
ATOM   1503  C   SER A 200       7.732  21.776 -22.809  1.00  0.00           C  
ATOM   1504  O   SER A 200       8.584  20.910 -22.660  1.00  0.00           O  
ATOM   1505  N   VAL A 201       6.550  21.793 -22.187  1.00  0.00           N  
ATOM   1506  HN  VAL A 201       5.875  22.515 -22.344  1.00  0.00           H  
ATOM   1507  CA  VAL A 201       6.228  20.611 -21.408  1.00  0.00           C  
ATOM   1508  CB  VAL A 201       5.796  20.964 -19.972  1.00  0.00           C  
ATOM   1509  CG1 VAL A 201       6.981  21.515 -19.176  1.00  0.00           C  
ATOM   1510  CG2 VAL A 201       4.573  21.889 -19.920  1.00  0.00           C  
ATOM   1511  C   VAL A 201       5.179  19.801 -22.120  1.00  0.00           C  
ATOM   1512  O   VAL A 201       4.291  20.329 -22.780  1.00  0.00           O  
ATOM   1513  N   CYS A 202       5.308  18.478 -21.927  1.00  0.00           N  
ATOM   1514  HN  CYS A 202       6.051  18.092 -21.381  1.00  0.00           H  
ATOM   1515  CA  CYS A 202       4.084  17.726 -22.158  1.00  0.00           C  
ATOM   1516  CB  CYS A 202       4.365  16.253 -22.399  1.00  0.00           C  
ATOM   1517  SG  CYS A 202       2.848  15.415 -22.887  1.00  0.00           S  
ATOM   1518  C   CYS A 202       3.211  17.904 -20.942  1.00  0.00           C  
ATOM   1519  O   CYS A 202       3.723  18.241 -19.884  1.00  0.00           O  
ATOM   1520  N   ASP A 203       1.897  17.704 -21.171  1.00  0.00           N  
ATOM   1521  HN  ASP A 203       1.613  17.295 -22.033  1.00  0.00           H  
ATOM   1522  CA  ASP A 203       0.852  18.092 -20.234  1.00  0.00           C  
ATOM   1523  CB  ASP A 203       1.109  19.536 -19.791  1.00  0.00           C  
ATOM   1524  CG  ASP A 203       0.882  20.611 -20.840  1.00  0.00           C  
ATOM   1525  OD1 ASP A 203       0.975  20.335 -22.036  1.00  0.00           O  
ATOM   1526  OD2 ASP A 203       0.605  21.736 -20.432  1.00  0.00           O1-
ATOM   1527  C   ASP A 203      -0.522  17.862 -20.848  1.00  0.00           C  
ATOM   1528  O   ASP A 203      -0.710  17.989 -22.041  1.00  0.00           O  
ATOM   1529  N   GLU A 204      -1.466  17.461 -19.988  1.00  0.00           N  
ATOM   1530  HN  GLU A 204      -1.287  17.500 -19.010  1.00  0.00           H  
ATOM   1531  CA  GLU A 204      -2.690  16.869 -20.543  1.00  0.00           C  
ATOM   1532  CB  GLU A 204      -3.293  15.837 -19.571  1.00  0.00           C  
ATOM   1533  CG  GLU A 204      -4.274  16.253 -18.434  1.00  0.00           C  
ATOM   1534  CD  GLU A 204      -3.595  16.915 -17.252  1.00  0.00           C  
ATOM   1535  OE1 GLU A 204      -2.587  17.573 -17.442  1.00  0.00           O  
ATOM   1536  OE2 GLU A 204      -4.049  16.749 -16.121  1.00  0.00           O1-
ATOM   1537  C   GLU A 204      -3.786  17.750 -21.122  1.00  0.00           C  
ATOM   1538  O   GLU A 204      -4.960  17.538 -20.828  1.00  0.00           O  
ATOM   1539  N   ARG A 205      -3.412  18.716 -21.968  1.00  0.00           N  
ATOM   1540  HN  ARG A 205      -2.446  18.755 -22.232  1.00  0.00           H  
ATOM   1541  CA  ARG A 205      -4.349  19.785 -22.344  1.00  0.00           C  
ATOM   1542  CB  ARG A 205      -3.712  20.744 -23.330  1.00  0.00           C  
ATOM   1543  CG  ARG A 205      -2.390  21.356 -22.893  1.00  0.00           C  
ATOM   1544  CD  ARG A 205      -1.902  22.277 -24.001  1.00  0.00           C  
ATOM   1545  NE  ARG A 205      -1.754  21.524 -25.240  1.00  0.00           N  
ATOM   1546  HE  ARG A 205      -1.659  20.533 -25.193  1.00  0.00           H  
ATOM   1547  CZ  ARG A 205      -1.771  22.130 -26.440  1.00  0.00           C  
ATOM   1548  NH1 ARG A 205      -1.836  23.455 -26.532  1.00  0.00           N1+
ATOM   1549 1HH1 ARG A 205      -1.863  24.008 -25.699  1.00  0.00           H  
ATOM   1550 2HH1 ARG A 205      -1.861  23.902 -27.425  1.00  0.00           H  
ATOM   1551  NH2 ARG A 205      -1.728  21.379 -27.536  1.00  0.00           N  
ATOM   1552 1HH2 ARG A 205      -1.733  20.383 -27.442  1.00  0.00           H  
ATOM   1553 2HH2 ARG A 205      -1.707  21.793 -28.444  1.00  0.00           H  
ATOM   1554  C   ARG A 205      -5.764  19.474 -22.823  1.00  0.00           C  
ATOM   1555  O   ARG A 205      -6.097  19.593 -24.000  1.00  0.00           O  
ATOM   1556  N   TRP A 206      -6.613  19.138 -21.844  1.00  0.00           N  
ATOM   1557  HN  TRP A 206      -6.283  19.016 -20.906  1.00  0.00           H  
ATOM   1558  CA  TRP A 206      -8.032  19.044 -22.117  1.00  0.00           C  
ATOM   1559  CB  TRP A 206      -8.649  17.958 -21.227  1.00  0.00           C  
ATOM   1560  CG  TRP A 206     -10.006  17.501 -21.725  1.00  0.00           C  
ATOM   1561  CD2 TRP A 206     -10.346  16.233 -22.331  1.00  0.00           C  
ATOM   1562  CE2 TRP A 206     -11.753  16.255 -22.616  1.00  0.00           C  
ATOM   1563  CE3 TRP A 206      -9.587  15.088 -22.641  1.00  0.00           C  
ATOM   1564  CD1 TRP A 206     -11.218  18.207 -21.685  1.00  0.00           C  
ATOM   1565  NE1 TRP A 206     -12.247  17.485 -22.207  1.00  0.00           N  
ATOM   1566  HE1 TRP A 206     -13.183  17.773 -22.267  1.00  0.00           H  
ATOM   1567  CZ2 TRP A 206     -12.369  15.129 -23.208  1.00  0.00           C  
ATOM   1568  CZ3 TRP A 206     -10.213  13.969 -23.233  1.00  0.00           C  
ATOM   1569  CH2 TRP A 206     -11.597  13.989 -23.511  1.00  0.00           C  
ATOM   1570  C   TRP A 206      -8.629  20.409 -21.871  1.00  0.00           C  
ATOM   1571  O   TRP A 206      -8.248  21.123 -20.949  1.00  0.00           O  
ATOM   1572  N   ALA A 207      -9.572  20.732 -22.777  1.00  0.00           N  
ATOM   1573  HN  ALA A 207      -9.745  20.085 -23.521  1.00  0.00           H  
ATOM   1574  CA  ALA A 207     -10.248  22.033 -22.743  1.00  0.00           C  
ATOM   1575  CB  ALA A 207     -11.399  22.052 -23.752  1.00  0.00           C  
ATOM   1576  C   ALA A 207     -10.779  22.441 -21.379  1.00  0.00           C  
ATOM   1577  O   ALA A 207     -10.560  23.547 -20.899  1.00  0.00           O  
ATOM   1578  N   ASP A 208     -11.443  21.448 -20.763  1.00  0.00           N  
ATOM   1579  HN  ASP A 208     -11.613  20.581 -21.229  1.00  0.00           H  
ATOM   1580  CA  ASP A 208     -11.731  21.590 -19.342  1.00  0.00           C  
ATOM   1581  CB  ASP A 208     -13.183  21.228 -19.013  1.00  0.00           C  
ATOM   1582  CG  ASP A 208     -14.191  22.050 -19.809  1.00  0.00           C  
ATOM   1583  OD1 ASP A 208     -13.934  23.220 -20.096  1.00  0.00           O  
ATOM   1584  OD2 ASP A 208     -15.244  21.512 -20.144  1.00  0.00           O1-
ATOM   1585  C   ASP A 208     -10.828  20.718 -18.515  1.00  0.00           C  
ATOM   1586  O   ASP A 208     -10.374  19.662 -18.949  1.00  0.00           O  
ATOM   1587  N   ASP A 209     -10.622  21.198 -17.285  1.00  0.00           N  
ATOM   1588  HN  ASP A 209     -10.980  22.100 -17.031  1.00  0.00           H  
ATOM   1589  CA  ASP A 209      -9.810  20.432 -16.339  1.00  0.00           C  
ATOM   1590  CB  ASP A 209      -9.051  21.403 -15.426  1.00  0.00           C  
ATOM   1591  CG  ASP A 209      -8.466  22.549 -16.247  1.00  0.00           C  
ATOM   1592  OD1 ASP A 209      -7.521  22.312 -16.997  1.00  0.00           O  
ATOM   1593  OD2 ASP A 209      -8.969  23.670 -16.157  1.00  0.00           O1-
ATOM   1594  C   ASP A 209     -10.607  19.404 -15.550  1.00  0.00           C  
ATOM   1595  O   ASP A 209     -10.067  18.533 -14.862  1.00  0.00           O  
ATOM   1596  N   LEU A 210     -11.934  19.531 -15.706  1.00  0.00           N  
ATOM   1597  HN  LEU A 210     -12.276  20.275 -16.283  1.00  0.00           H  
ATOM   1598  CA  LEU A 210     -12.899  18.617 -15.100  1.00  0.00           C  
ATOM   1599  CB  LEU A 210     -14.319  19.183 -15.237  1.00  0.00           C  
ATOM   1600  CG  LEU A 210     -14.653  20.444 -14.420  1.00  0.00           C  
ATOM   1601  CD1 LEU A 210     -14.015  21.741 -14.933  1.00  0.00           C  
ATOM   1602  CD2 LEU A 210     -16.167  20.616 -14.319  1.00  0.00           C  
ATOM   1603  C   LEU A 210     -12.857  17.208 -15.675  1.00  0.00           C  
ATOM   1604  O   LEU A 210     -13.115  16.223 -14.985  1.00  0.00           O  
ATOM   1605  N   TYR A 211     -12.507  17.165 -16.976  1.00  0.00           N  
ATOM   1606  HN  TYR A 211     -12.265  18.008 -17.460  1.00  0.00           H  
ATOM   1607  CA  TYR A 211     -12.366  15.873 -17.649  1.00  0.00           C  
ATOM   1608  CB  TYR A 211     -12.518  15.968 -19.167  1.00  0.00           C  
ATOM   1609  CG  TYR A 211     -13.902  16.406 -19.579  1.00  0.00           C  
ATOM   1610  CD1 TYR A 211     -14.247  17.771 -19.513  1.00  0.00           C  
ATOM   1611  CE1 TYR A 211     -15.512  18.174 -19.963  1.00  0.00           C  
ATOM   1612  CD2 TYR A 211     -14.800  15.429 -20.051  1.00  0.00           C  
ATOM   1613  CE2 TYR A 211     -16.065  15.833 -20.505  1.00  0.00           C  
ATOM   1614  CZ  TYR A 211     -16.398  17.201 -20.467  1.00  0.00           C  
ATOM   1615  OH  TYR A 211     -17.631  17.597 -20.943  1.00  0.00           O  
ATOM   1616  HH  TYR A 211     -17.689  18.544 -20.926  1.00  0.00           H  
ATOM   1617  C   TYR A 211     -11.143  15.030 -17.312  1.00  0.00           C  
ATOM   1618  O   TYR A 211     -11.299  13.836 -17.117  1.00  0.00           O  
ATOM   1619  N   PRO A 212      -9.917  15.622 -17.212  1.00  0.00           N  
ATOM   1620  CD  PRO A 212      -9.478  16.935 -17.669  1.00  0.00           C  
ATOM   1621  CA  PRO A 212      -8.802  14.861 -16.625  1.00  0.00           C  
ATOM   1622  CB  PRO A 212      -7.658  15.874 -16.592  1.00  0.00           C  
ATOM   1623  CG  PRO A 212      -7.967  16.834 -17.728  1.00  0.00           C  
ATOM   1624  C   PRO A 212      -9.072  14.230 -15.265  1.00  0.00           C  
ATOM   1625  O   PRO A 212      -8.510  13.199 -14.924  1.00  0.00           O  
ATOM   1626  N   LYS A 213      -9.997  14.870 -14.516  1.00  0.00           N  
ATOM   1627  HN  LYS A 213     -10.413  15.723 -14.829  1.00  0.00           H  
ATOM   1628  CA  LYS A 213     -10.468  14.200 -13.307  1.00  0.00           C  
ATOM   1629  CB  LYS A 213     -11.295  15.155 -12.446  1.00  0.00           C  
ATOM   1630  CG  LYS A 213     -11.619  14.591 -11.058  1.00  0.00           C  
ATOM   1631  CD  LYS A 213     -12.541  15.464 -10.199  1.00  0.00           C  
ATOM   1632  CE  LYS A 213     -14.019  15.493 -10.619  1.00  0.00           C  
ATOM   1633  NZ  LYS A 213     -14.216  16.181 -11.903  1.00  0.00           N1+
ATOM   1634  HZ1 LYS A 213     -13.915  15.565 -12.690  1.00  0.00           H  
ATOM   1635  HZ2 LYS A 213     -13.678  17.072 -11.890  1.00  0.00           H  
ATOM   1636  HZ3 LYS A 213     -15.223  16.408 -12.009  1.00  0.00           H  
ATOM   1637  C   LYS A 213     -11.230  12.913 -13.583  1.00  0.00           C  
ATOM   1638  O   LYS A 213     -10.966  11.891 -12.966  1.00  0.00           O  
ATOM   1639  N   ILE A 214     -12.164  12.997 -14.556  1.00  0.00           N  
ATOM   1640  HN  ILE A 214     -12.293  13.841 -15.078  1.00  0.00           H  
ATOM   1641  CA  ILE A 214     -12.895  11.772 -14.888  1.00  0.00           C  
ATOM   1642  CB  ILE A 214     -14.232  12.057 -15.612  1.00  0.00           C  
ATOM   1643  CG2 ILE A 214     -15.050  13.010 -14.737  1.00  0.00           C  
ATOM   1644  CG1 ILE A 214     -14.155  12.600 -17.049  1.00  0.00           C  
ATOM   1645  CD1 ILE A 214     -13.991  11.553 -18.157  1.00  0.00           C  
ATOM   1646  C   ILE A 214     -12.080  10.685 -15.573  1.00  0.00           C  
ATOM   1647  O   ILE A 214     -12.336   9.504 -15.386  1.00  0.00           O  
ATOM   1648  N   TYR A 215     -11.065  11.126 -16.351  1.00  0.00           N  
ATOM   1649  HN  TYR A 215     -10.850  12.097 -16.432  1.00  0.00           H  
ATOM   1650  CA  TYR A 215     -10.233  10.111 -16.986  1.00  0.00           C  
ATOM   1651  CB  TYR A 215      -9.466  10.621 -18.223  1.00  0.00           C  
ATOM   1652  CG  TYR A 215      -8.685   9.454 -18.800  1.00  0.00           C  
ATOM   1653  CD1 TYR A 215      -9.376   8.398 -19.433  1.00  0.00           C  
ATOM   1654  CE1 TYR A 215      -8.660   7.258 -19.838  1.00  0.00           C  
ATOM   1655  CD2 TYR A 215      -7.287   9.423 -18.622  1.00  0.00           C  
ATOM   1656  CE2 TYR A 215      -6.576   8.282 -19.024  1.00  0.00           C  
ATOM   1657  CZ  TYR A 215      -7.269   7.211 -19.618  1.00  0.00           C  
ATOM   1658  OH  TYR A 215      -6.557   6.090 -19.992  1.00  0.00           O  
ATOM   1659  HH  TYR A 215      -7.137   5.460 -20.402  1.00  0.00           H  
ATOM   1660  C   TYR A 215      -9.306   9.417 -16.013  1.00  0.00           C  
ATOM   1661  O   TYR A 215      -9.190   8.200 -16.041  1.00  0.00           O  
ATOM   1662  N   HIS A 216      -8.671  10.220 -15.136  1.00  0.00           N  
ATOM   1663  HN  HIS A 216      -8.789  11.214 -15.137  1.00  0.00           H  
ATOM   1664  CA  HIS A 216      -7.851   9.527 -14.146  1.00  0.00           C  
ATOM   1665  CB  HIS A 216      -6.806  10.428 -13.480  1.00  0.00           C  
ATOM   1666  CG  HIS A 216      -5.830   9.532 -12.752  1.00  0.00           C  
ATOM   1667  ND1 HIS A 216      -5.029   8.642 -13.369  1.00  0.00           N  
ATOM   1668  HD1 HIS A 216      -4.956   8.487 -14.334  1.00  0.00           H  
ATOM   1669  CD2 HIS A 216      -5.656   9.412 -11.371  1.00  0.00           C  
ATOM   1670  NE2 HIS A 216      -4.744   8.432 -11.162  1.00  0.00           N  
ATOM   1671  CE1 HIS A 216      -4.359   7.958 -12.390  1.00  0.00           C  
ATOM   1672  C   HIS A 216      -8.634   8.751 -13.101  1.00  0.00           C  
ATOM   1673  O   HIS A 216      -8.144   7.775 -12.556  1.00  0.00           O  
ATOM   1674  N   SER A 217      -9.884   9.193 -12.865  1.00  0.00           N  
ATOM   1675  HN  SER A 217     -10.260   9.990 -13.338  1.00  0.00           H  
ATOM   1676  CA  SER A 217     -10.703   8.366 -11.979  1.00  0.00           C  
ATOM   1677  CB  SER A 217     -11.943   9.117 -11.502  1.00  0.00           C  
ATOM   1678  OG  SER A 217     -11.534  10.271 -10.764  1.00  0.00           O  
ATOM   1679  HG  SER A 217     -11.016  10.799 -11.357  1.00  0.00           H  
ATOM   1680  C   SER A 217     -11.077   7.026 -12.582  1.00  0.00           C  
ATOM   1681  O   SER A 217     -11.007   5.997 -11.924  1.00  0.00           O  
ATOM   1682  N   CYS A 218     -11.426   7.076 -13.886  1.00  0.00           N  
ATOM   1683  HN  CYS A 218     -11.433   7.946 -14.381  1.00  0.00           H  
ATOM   1684  CA  CYS A 218     -11.692   5.819 -14.590  1.00  0.00           C  
ATOM   1685  CB  CYS A 218     -12.264   6.077 -15.983  1.00  0.00           C  
ATOM   1686  SG  CYS A 218     -13.837   6.969 -15.933  1.00  0.00           S  
ATOM   1687  C   CYS A 218     -10.481   4.913 -14.686  1.00  0.00           C  
ATOM   1688  O   CYS A 218     -10.566   3.705 -14.515  1.00  0.00           O  
ATOM   1689  N   PHE A 219      -9.334   5.579 -14.918  1.00  0.00           N  
ATOM   1690  HN  PHE A 219      -9.354   6.570 -15.034  1.00  0.00           H  
ATOM   1691  CA  PHE A 219      -8.063   4.864 -14.912  1.00  0.00           C  
ATOM   1692  CB  PHE A 219      -6.921   5.806 -15.334  1.00  0.00           C  
ATOM   1693  CG  PHE A 219      -5.657   4.995 -15.483  1.00  0.00           C  
ATOM   1694  CD1 PHE A 219      -5.370   4.382 -16.721  1.00  0.00           C  
ATOM   1695  CD2 PHE A 219      -4.826   4.807 -14.358  1.00  0.00           C  
ATOM   1696  CE1 PHE A 219      -4.295   3.478 -16.806  1.00  0.00           C  
ATOM   1697  CE2 PHE A 219      -3.762   3.894 -14.437  1.00  0.00           C  
ATOM   1698  CZ  PHE A 219      -3.535   3.206 -15.650  1.00  0.00           C  
ATOM   1699  C   PHE A 219      -7.767   4.180 -13.585  1.00  0.00           C  
ATOM   1700  O   PHE A 219      -7.339   3.035 -13.544  1.00  0.00           O  
ATOM   1701  N   PHE A 220      -8.040   4.935 -12.503  1.00  0.00           N  
ATOM   1702  HN  PHE A 220      -8.421   5.849 -12.629  1.00  0.00           H  
ATOM   1703  CA  PHE A 220      -7.829   4.408 -11.154  1.00  0.00           C  
ATOM   1704  CB  PHE A 220      -8.078   5.516 -10.113  1.00  0.00           C  
ATOM   1705  CG  PHE A 220      -7.973   4.980  -8.700  1.00  0.00           C  
ATOM   1706  CD1 PHE A 220      -6.707   4.853  -8.093  1.00  0.00           C  
ATOM   1707  CD2 PHE A 220      -9.148   4.592  -8.019  1.00  0.00           C  
ATOM   1708  CE1 PHE A 220      -6.609   4.306  -6.799  1.00  0.00           C  
ATOM   1709  CE2 PHE A 220      -9.053   4.040  -6.727  1.00  0.00           C  
ATOM   1710  CZ  PHE A 220      -7.783   3.894  -6.134  1.00  0.00           C  
ATOM   1711  C   PHE A 220      -8.653   3.169 -10.850  1.00  0.00           C  
ATOM   1712  O   PHE A 220      -8.182   2.237 -10.214  1.00  0.00           O  
ATOM   1713  N   ILE A 221      -9.908   3.195 -11.328  1.00  0.00           N  
ATOM   1714  HN  ILE A 221     -10.231   3.974 -11.867  1.00  0.00           H  
ATOM   1715  CA  ILE A 221     -10.757   2.039 -11.028  1.00  0.00           C  
ATOM   1716  CB  ILE A 221     -12.245   2.365 -11.242  1.00  0.00           C  
ATOM   1717  CG2 ILE A 221     -13.120   1.203 -10.751  1.00  0.00           C  
ATOM   1718  CG1 ILE A 221     -12.659   3.671 -10.556  1.00  0.00           C  
ATOM   1719  CD1 ILE A 221     -12.529   3.655  -9.032  1.00  0.00           C  
ATOM   1720  C   ILE A 221     -10.364   0.785 -11.798  1.00  0.00           C  
ATOM   1721  O   ILE A 221     -10.164  -0.282 -11.232  1.00  0.00           O  
ATOM   1722  N   VAL A 222     -10.257   0.983 -13.127  1.00  0.00           N  
ATOM   1723  HN  VAL A 222     -10.374   1.908 -13.490  1.00  0.00           H  
ATOM   1724  CA  VAL A 222      -9.971  -0.143 -14.022  1.00  0.00           C  
ATOM   1725  CB  VAL A 222     -10.206   0.284 -15.483  1.00  0.00           C  
ATOM   1726  CG1 VAL A 222      -9.910  -0.828 -16.499  1.00  0.00           C  
ATOM   1727  CG2 VAL A 222     -11.635   0.808 -15.651  1.00  0.00           C  
ATOM   1728  C   VAL A 222      -8.590  -0.753 -13.832  1.00  0.00           C  
ATOM   1729  O   VAL A 222      -8.393  -1.957 -13.933  1.00  0.00           O  
ATOM   1730  N   THR A 223      -7.644   0.147 -13.527  1.00  0.00           N  
ATOM   1731  HN  THR A 223      -7.874   1.115 -13.437  1.00  0.00           H  
ATOM   1732  CA  THR A 223      -6.287  -0.330 -13.281  1.00  0.00           C  
ATOM   1733  CB  THR A 223      -5.302   0.771 -13.656  1.00  0.00           C  
ATOM   1734  OG1 THR A 223      -5.532   1.161 -15.012  1.00  0.00           O  
ATOM   1735  HG1 THR A 223      -6.330   1.676 -15.018  1.00  0.00           H  
ATOM   1736  CG2 THR A 223      -3.839   0.397 -13.434  1.00  0.00           C  
ATOM   1737  C   THR A 223      -6.044  -0.815 -11.865  1.00  0.00           C  
ATOM   1738  O   THR A 223      -5.342  -1.788 -11.621  1.00  0.00           O  
ATOM   1739  N   TYR A 224      -6.641  -0.068 -10.928  1.00  0.00           N  
ATOM   1740  HN  TYR A 224      -7.283   0.664 -11.154  1.00  0.00           H  
ATOM   1741  CA  TYR A 224      -6.262  -0.373  -9.559  1.00  0.00           C  
ATOM   1742  CB  TYR A 224      -5.640   0.865  -8.895  1.00  0.00           C  
ATOM   1743  CG  TYR A 224      -5.183   0.553  -7.489  1.00  0.00           C  
ATOM   1744  CD1 TYR A 224      -3.946  -0.090  -7.282  1.00  0.00           C  
ATOM   1745  CE1 TYR A 224      -3.547  -0.384  -5.968  1.00  0.00           C  
ATOM   1746  CD2 TYR A 224      -6.027   0.912  -6.421  1.00  0.00           C  
ATOM   1747  CE2 TYR A 224      -5.631   0.618  -5.110  1.00  0.00           C  
ATOM   1748  CZ  TYR A 224      -4.393  -0.022  -4.901  1.00  0.00           C  
ATOM   1749  OH  TYR A 224      -4.004  -0.296  -3.605  1.00  0.00           O  
ATOM   1750  HH  TYR A 224      -3.142  -0.692  -3.602  1.00  0.00           H  
ATOM   1751  C   TYR A 224      -7.362  -1.009  -8.739  1.00  0.00           C  
ATOM   1752  O   TYR A 224      -7.200  -2.130  -8.284  1.00  0.00           O  
ATOM   1753  N   LEU A 225      -8.470  -0.259  -8.553  1.00  0.00           N  
ATOM   1754  HN  LEU A 225      -8.563   0.623  -9.014  1.00  0.00           H  
ATOM   1755  CA  LEU A 225      -9.468  -0.705  -7.574  1.00  0.00           C  
ATOM   1756  CB  LEU A 225     -10.582   0.343  -7.421  1.00  0.00           C  
ATOM   1757  CG  LEU A 225     -11.354   0.320  -6.087  1.00  0.00           C  
ATOM   1758  CD1 LEU A 225     -12.069   1.648  -5.849  1.00  0.00           C  
ATOM   1759  CD2 LEU A 225     -12.349  -0.836  -5.939  1.00  0.00           C  
ATOM   1760  C   LEU A 225     -10.030  -2.097  -7.806  1.00  0.00           C  
ATOM   1761  O   LEU A 225      -9.907  -2.971  -6.957  1.00  0.00           O  
ATOM   1762  N   ALA A 226     -10.644  -2.267  -8.996  1.00  0.00           N  
ATOM   1763  HN  ALA A 226     -10.680  -1.522  -9.663  1.00  0.00           H  
ATOM   1764  CA  ALA A 226     -11.214  -3.583  -9.293  1.00  0.00           C  
ATOM   1765  CB  ALA A 226     -12.089  -3.560 -10.558  1.00  0.00           C  
ATOM   1766  C   ALA A 226     -10.235  -4.761  -9.301  1.00  0.00           C  
ATOM   1767  O   ALA A 226     -10.490  -5.740  -8.608  1.00  0.00           O  
ATOM   1768  N   PRO A 227      -9.088  -4.664 -10.049  1.00  0.00           N  
ATOM   1769  CD  PRO A 227      -8.678  -3.658 -11.030  1.00  0.00           C  
ATOM   1770  CA  PRO A 227      -8.084  -5.735  -9.952  1.00  0.00           C  
ATOM   1771  CB  PRO A 227      -6.993  -5.320 -10.947  1.00  0.00           C  
ATOM   1772  CG  PRO A 227      -7.702  -4.402 -11.931  1.00  0.00           C  
ATOM   1773  C   PRO A 227      -7.520  -5.999  -8.564  1.00  0.00           C  
ATOM   1774  O   PRO A 227      -7.191  -7.132  -8.239  1.00  0.00           O  
ATOM   1775  N   LEU A 228      -7.430  -4.919  -7.757  1.00  0.00           N  
ATOM   1776  HN  LEU A 228      -7.759  -4.027  -8.067  1.00  0.00           H  
ATOM   1777  CA  LEU A 228      -6.907  -5.089  -6.399  1.00  0.00           C  
ATOM   1778  CB  LEU A 228      -6.552  -3.755  -5.733  1.00  0.00           C  
ATOM   1779  CG  LEU A 228      -5.963  -3.929  -4.326  1.00  0.00           C  
ATOM   1780  CD1 LEU A 228      -4.516  -4.412  -4.361  1.00  0.00           C  
ATOM   1781  CD2 LEU A 228      -6.167  -2.700  -3.448  1.00  0.00           C  
ATOM   1782  C   LEU A 228      -7.836  -5.847  -5.478  1.00  0.00           C  
ATOM   1783  O   LEU A 228      -7.407  -6.732  -4.754  1.00  0.00           O  
ATOM   1784  N   GLY A 229      -9.126  -5.461  -5.538  1.00  0.00           N  
ATOM   1785  HN  GLY A 229      -9.410  -4.752  -6.184  1.00  0.00           H  
ATOM   1786  CA  GLY A 229     -10.107  -6.139  -4.689  1.00  0.00           C  
ATOM   1787  C   GLY A 229     -10.295  -7.599  -5.055  1.00  0.00           C  
ATOM   1788  O   GLY A 229     -10.538  -8.460  -4.218  1.00  0.00           O  
ATOM   1789  N   LEU A 230     -10.131  -7.825  -6.370  1.00  0.00           N  
ATOM   1790  HN  LEU A 230      -9.914  -7.064  -6.983  1.00  0.00           H  
ATOM   1791  CA  LEU A 230     -10.215  -9.177  -6.903  1.00  0.00           C  
ATOM   1792  CB  LEU A 230     -10.450  -9.060  -8.406  1.00  0.00           C  
ATOM   1793  CG  LEU A 230     -11.010 -10.297  -9.097  1.00  0.00           C  
ATOM   1794  CD1 LEU A 230     -12.104 -11.005  -8.292  1.00  0.00           C  
ATOM   1795  CD2 LEU A 230     -11.496  -9.917 -10.496  1.00  0.00           C  
ATOM   1796  C   LEU A 230      -9.031 -10.063  -6.541  1.00  0.00           C  
ATOM   1797  O   LEU A 230      -9.190 -11.212  -6.154  1.00  0.00           O  
ATOM   1798  N   MET A 231      -7.834  -9.449  -6.636  1.00  0.00           N  
ATOM   1799  HN  MET A 231      -7.786  -8.505  -6.958  1.00  0.00           H  
ATOM   1800  CA  MET A 231      -6.626 -10.129  -6.164  1.00  0.00           C  
ATOM   1801  CB  MET A 231      -5.382  -9.321  -6.569  1.00  0.00           C  
ATOM   1802  CG  MET A 231      -4.060  -9.858  -6.012  1.00  0.00           C  
ATOM   1803  SD  MET A 231      -2.600  -9.064  -6.685  1.00  0.00           S  
ATOM   1804  CE  MET A 231      -2.633  -9.842  -8.304  1.00  0.00           C  
ATOM   1805  C   MET A 231      -6.651 -10.427  -4.672  1.00  0.00           C  
ATOM   1806  O   MET A 231      -6.303 -11.511  -4.229  1.00  0.00           O  
ATOM   1807  N   ALA A 232      -7.116  -9.415  -3.915  1.00  0.00           N  
ATOM   1808  HN  ALA A 232      -7.430  -8.582  -4.363  1.00  0.00           H  
ATOM   1809  CA  ALA A 232      -7.185  -9.561  -2.462  1.00  0.00           C  
ATOM   1810  CB  ALA A 232      -7.680  -8.271  -1.803  1.00  0.00           C  
ATOM   1811  C   ALA A 232      -8.065 -10.707  -2.019  1.00  0.00           C  
ATOM   1812  O   ALA A 232      -7.608 -11.648  -1.385  1.00  0.00           O  
ATOM   1813  N   MET A 233      -9.350 -10.604  -2.410  1.00  0.00           N  
ATOM   1814  HN  MET A 233      -9.658  -9.826  -2.958  1.00  0.00           H  
ATOM   1815  CA  MET A 233     -10.288 -11.644  -1.991  1.00  0.00           C  
ATOM   1816  CB  MET A 233     -11.721 -11.259  -2.374  1.00  0.00           C  
ATOM   1817  CG  MET A 233     -12.779 -12.212  -1.806  1.00  0.00           C  
ATOM   1818  SD  MET A 233     -14.461 -11.709  -2.196  1.00  0.00           S  
ATOM   1819  CE  MET A 233     -14.560 -10.296  -1.085  1.00  0.00           C  
ATOM   1820  C   MET A 233      -9.942 -13.046  -2.467  1.00  0.00           C  
ATOM   1821  O   MET A 233      -9.977 -13.995  -1.694  1.00  0.00           O  
ATOM   1822  N   ALA A 234      -9.579 -13.127  -3.767  1.00  0.00           N  
ATOM   1823  HN  ALA A 234      -9.518 -12.304  -4.334  1.00  0.00           H  
ATOM   1824  CA  ALA A 234      -9.265 -14.447  -4.319  1.00  0.00           C  
ATOM   1825  CB  ALA A 234      -9.023 -14.388  -5.830  1.00  0.00           C  
ATOM   1826  C   ALA A 234      -8.074 -15.123  -3.669  1.00  0.00           C  
ATOM   1827  O   ALA A 234      -8.129 -16.292  -3.314  1.00  0.00           O  
ATOM   1828  N   TYR A 235      -7.003 -14.323  -3.501  1.00  0.00           N  
ATOM   1829  HN  TYR A 235      -7.051 -13.357  -3.756  1.00  0.00           H  
ATOM   1830  CA  TYR A 235      -5.802 -14.875  -2.873  1.00  0.00           C  
ATOM   1831  CB  TYR A 235      -4.591 -13.974  -3.100  1.00  0.00           C  
ATOM   1832  CG  TYR A 235      -4.031 -14.173  -4.488  1.00  0.00           C  
ATOM   1833  CD1 TYR A 235      -4.265 -13.201  -5.478  1.00  0.00           C  
ATOM   1834  CE1 TYR A 235      -3.660 -13.344  -6.737  1.00  0.00           C  
ATOM   1835  CD2 TYR A 235      -3.253 -15.314  -4.749  1.00  0.00           C  
ATOM   1836  CE2 TYR A 235      -2.652 -15.458  -6.008  1.00  0.00           C  
ATOM   1837  CZ  TYR A 235      -2.860 -14.474  -6.990  1.00  0.00           C  
ATOM   1838  OH  TYR A 235      -2.266 -14.634  -8.226  1.00  0.00           O  
ATOM   1839  HH  TYR A 235      -2.437 -13.878  -8.774  1.00  0.00           H  
ATOM   1840  C   TYR A 235      -5.920 -15.203  -1.398  1.00  0.00           C  
ATOM   1841  O   TYR A 235      -5.311 -16.153  -0.928  1.00  0.00           O  
ATOM   1842  N   PHE A 236      -6.745 -14.401  -0.691  1.00  0.00           N  
ATOM   1843  HN  PHE A 236      -7.227 -13.649  -1.141  1.00  0.00           H  
ATOM   1844  CA  PHE A 236      -7.009 -14.732   0.713  1.00  0.00           C  
ATOM   1845  CB  PHE A 236      -7.623 -13.545   1.462  1.00  0.00           C  
ATOM   1846  CG  PHE A 236      -6.552 -12.580   1.923  1.00  0.00           C  
ATOM   1847  CD1 PHE A 236      -6.184 -11.492   1.103  1.00  0.00           C  
ATOM   1848  CD2 PHE A 236      -5.946 -12.776   3.183  1.00  0.00           C  
ATOM   1849  CE1 PHE A 236      -5.213 -10.576   1.549  1.00  0.00           C  
ATOM   1850  CE2 PHE A 236      -4.976 -11.860   3.635  1.00  0.00           C  
ATOM   1851  CZ  PHE A 236      -4.625 -10.765   2.816  1.00  0.00           C  
ATOM   1852  C   PHE A 236      -7.873 -15.968   0.909  1.00  0.00           C  
ATOM   1853  O   PHE A 236      -7.724 -16.706   1.876  1.00  0.00           O  
ATOM   1854  N   GLN A 237      -8.768 -16.176  -0.077  1.00  0.00           N  
ATOM   1855  HN  GLN A 237      -8.838 -15.528  -0.837  1.00  0.00           H  
ATOM   1856  CA  GLN A 237      -9.573 -17.398  -0.065  1.00  0.00           C  
ATOM   1857  CB  GLN A 237     -10.768 -17.242  -1.007  1.00  0.00           C  
ATOM   1858  CG  GLN A 237     -11.825 -18.336  -0.833  1.00  0.00           C  
ATOM   1859  CD  GLN A 237     -12.961 -18.118  -1.811  1.00  0.00           C  
ATOM   1860  OE1 GLN A 237     -12.990 -17.170  -2.585  1.00  0.00           O  
ATOM   1861  NE2 GLN A 237     -13.904 -19.071  -1.745  1.00  0.00           N  
ATOM   1862 1HE2 GLN A 237     -14.697 -19.027  -2.351  1.00  0.00           H  
ATOM   1863 2HE2 GLN A 237     -13.828 -19.827  -1.096  1.00  0.00           H  
ATOM   1864  C   GLN A 237      -8.774 -18.650  -0.394  1.00  0.00           C  
ATOM   1865  O   GLN A 237      -8.952 -19.709   0.198  1.00  0.00           O  
ATOM   1866  N   ILE A 238      -7.846 -18.459  -1.353  1.00  0.00           N  
ATOM   1867  HN  ILE A 238      -7.751 -17.564  -1.790  1.00  0.00           H  
ATOM   1868  CA  ILE A 238      -6.921 -19.544  -1.683  1.00  0.00           C  
ATOM   1869  CB  ILE A 238      -6.190 -19.215  -3.005  1.00  0.00           C  
ATOM   1870  CG2 ILE A 238      -5.151 -20.252  -3.413  1.00  0.00           C  
ATOM   1871  CG1 ILE A 238      -7.198 -19.180  -4.145  1.00  0.00           C  
ATOM   1872  CD1 ILE A 238      -7.820 -20.561  -4.377  1.00  0.00           C  
ATOM   1873  C   ILE A 238      -5.977 -19.876  -0.532  1.00  0.00           C  
ATOM   1874  O   ILE A 238      -5.688 -21.032  -0.259  1.00  0.00           O  
ATOM   1875  N   PHE A 239      -5.567 -18.801   0.175  1.00  0.00           N  
ATOM   1876  HN  PHE A 239      -5.829 -17.887  -0.131  1.00  0.00           H  
ATOM   1877  CA  PHE A 239      -4.754 -18.948   1.386  1.00  0.00           C  
ATOM   1878  CB  PHE A 239      -4.399 -17.551   1.922  1.00  0.00           C  
ATOM   1879  CG  PHE A 239      -3.534 -17.596   3.163  1.00  0.00           C  
ATOM   1880  CD1 PHE A 239      -2.130 -17.622   3.035  1.00  0.00           C  
ATOM   1881  CD2 PHE A 239      -4.151 -17.597   4.434  1.00  0.00           C  
ATOM   1882  CE1 PHE A 239      -1.328 -17.633   4.193  1.00  0.00           C  
ATOM   1883  CE2 PHE A 239      -3.352 -17.610   5.593  1.00  0.00           C  
ATOM   1884  CZ  PHE A 239      -1.947 -17.618   5.460  1.00  0.00           C  
ATOM   1885  C   PHE A 239      -5.401 -19.819   2.446  1.00  0.00           C  
ATOM   1886  O   PHE A 239      -4.807 -20.760   2.956  1.00  0.00           O  
ATOM   1887  N   ARG A 240      -6.664 -19.454   2.734  1.00  0.00           N  
ATOM   1888  HN  ARG A 240      -7.087 -18.699   2.231  1.00  0.00           H  
ATOM   1889  CA  ARG A 240      -7.401 -20.180   3.765  1.00  0.00           C  
ATOM   1890  CB  ARG A 240      -8.649 -19.414   4.180  1.00  0.00           C  
ATOM   1891  CG  ARG A 240      -8.323 -18.283   5.148  1.00  0.00           C  
ATOM   1892  CD  ARG A 240      -9.596 -17.593   5.631  1.00  0.00           C  
ATOM   1893  NE  ARG A 240      -9.297 -16.635   6.693  1.00  0.00           N  
ATOM   1894  HE  ARG A 240      -9.165 -16.962   7.629  1.00  0.00           H  
ATOM   1895  CZ  ARG A 240      -9.149 -15.322   6.419  1.00  0.00           C  
ATOM   1896  NH1 ARG A 240      -9.303 -14.857   5.180  1.00  0.00           N1+
ATOM   1897 1HH1 ARG A 240      -9.529 -15.484   4.435  1.00  0.00           H  
ATOM   1898 2HH1 ARG A 240      -9.195 -13.882   4.985  1.00  0.00           H  
ATOM   1899  NH2 ARG A 240      -8.846 -14.486   7.409  1.00  0.00           N  
ATOM   1900 1HH2 ARG A 240      -8.730 -14.835   8.339  1.00  0.00           H  
ATOM   1901 2HH2 ARG A 240      -8.731 -13.509   7.232  1.00  0.00           H  
ATOM   1902  C   ARG A 240      -7.773 -21.609   3.440  1.00  0.00           C  
ATOM   1903  O   ARG A 240      -7.862 -22.447   4.325  1.00  0.00           O  
ATOM   1904  N   LYS A 241      -7.974 -21.857   2.132  1.00  0.00           N  
ATOM   1905  HN  LYS A 241      -7.893 -21.126   1.455  1.00  0.00           H  
ATOM   1906  CA  LYS A 241      -8.233 -23.238   1.732  1.00  0.00           C  
ATOM   1907  CB  LYS A 241      -8.966 -23.248   0.385  1.00  0.00           C  
ATOM   1908  CG  LYS A 241      -9.317 -24.647  -0.132  1.00  0.00           C  
ATOM   1909  CD  LYS A 241     -10.300 -24.637  -1.304  1.00  0.00           C  
ATOM   1910  CE  LYS A 241     -11.720 -24.248  -0.886  1.00  0.00           C  
ATOM   1911  NZ  LYS A 241     -12.229 -25.241   0.071  1.00  0.00           N1+
ATOM   1912  HZ1 LYS A 241     -11.653 -25.213   0.940  1.00  0.00           H  
ATOM   1913  HZ2 LYS A 241     -12.203 -26.182  -0.373  1.00  0.00           H  
ATOM   1914  HZ3 LYS A 241     -13.215 -25.022   0.306  1.00  0.00           H  
ATOM   1915  C   LYS A 241      -6.994 -24.124   1.738  1.00  0.00           C  
ATOM   1916  O   LYS A 241      -7.050 -25.301   2.071  1.00  0.00           O  
ATOM   1917  N   LEU A 242      -5.862 -23.492   1.370  1.00  0.00           N  
ATOM   1918  HN  LEU A 242      -5.878 -22.518   1.144  1.00  0.00           H  
ATOM   1919  CA  LEU A 242      -4.610 -24.248   1.366  1.00  0.00           C  
ATOM   1920  CB  LEU A 242      -3.596 -23.586   0.439  1.00  0.00           C  
ATOM   1921  CG  LEU A 242      -4.065 -23.733  -1.009  1.00  0.00           C  
ATOM   1922  CD1 LEU A 242      -3.332 -22.797  -1.953  1.00  0.00           C  
ATOM   1923  CD2 LEU A 242      -3.983 -25.180  -1.491  1.00  0.00           C  
ATOM   1924  C   LEU A 242      -4.029 -24.546   2.734  1.00  0.00           C  
ATOM   1925  O   LEU A 242      -3.432 -25.594   2.949  1.00  0.00           O  
ATOM   1926  N   TRP A 243      -4.289 -23.611   3.669  1.00  0.00           N  
ATOM   1927  HN  TRP A 243      -4.769 -22.766   3.432  1.00  0.00           H  
ATOM   1928  CA  TRP A 243      -4.138 -24.016   5.066  1.00  0.00           C  
ATOM   1929  CB  TRP A 243      -4.031 -22.809   5.997  1.00  0.00           C  
ATOM   1930  CG  TRP A 243      -2.659 -22.186   5.910  1.00  0.00           C  
ATOM   1931  CD2 TRP A 243      -1.439 -22.613   6.558  1.00  0.00           C  
ATOM   1932  CE2 TRP A 243      -0.413 -21.682   6.184  1.00  0.00           C  
ATOM   1933  CE3 TRP A 243      -1.130 -23.686   7.420  1.00  0.00           C  
ATOM   1934  CD1 TRP A 243      -2.309 -21.040   5.186  1.00  0.00           C  
ATOM   1935  NE1 TRP A 243      -0.990 -20.741   5.345  1.00  0.00           N  
ATOM   1936  HE1 TRP A 243      -0.522 -19.981   4.939  1.00  0.00           H  
ATOM   1937  CZ2 TRP A 243       0.902 -21.848   6.675  1.00  0.00           C  
ATOM   1938  CZ3 TRP A 243       0.187 -23.840   7.906  1.00  0.00           C  
ATOM   1939  CH2 TRP A 243       1.197 -22.925   7.536  1.00  0.00           C  
ATOM   1940  C   TRP A 243      -5.316 -24.866   5.487  1.00  0.00           C  
ATOM   1941  O   TRP A 243      -6.458 -24.583   5.155  1.00  0.00           O  
ATOM   1942  N   GLY A 244      -4.981 -25.952   6.204  1.00  0.00           N  
ATOM   1943  HN  GLY A 244      -4.031 -26.167   6.426  1.00  0.00           H  
ATOM   1944  CA  GLY A 244      -6.057 -26.893   6.507  1.00  0.00           C  
ATOM   1945  C   GLY A 244      -6.341 -27.900   5.403  1.00  0.00           C
[truncated: 568,118 more chars]
